# Supplementary material for: Analysis of transcriptome in hickory (Carya cathayensis), and uncover the dynamics in the hormonal signaling pathway during graft process
Source: BMC Genomics. 2016 Nov 17;17:935. doi: 10.1186/s12864-016-3182-4 (PMC5114764; doi:10.1186/s12864-016-3182-4)
Supplement: Additional file 1: — The QC summary of clean data from different samples. (XLSX 9 kb) [file 12864_2016_3182_MOESM1_ESM.xlsx]

## Sheet: CleanData_QCsummary
Table S1 The QC summary of clean data from different samples.
Sample	Raw Reads	Clean Reads	Clean Bases	Error(%)	Q20(%)	Q30(%)	GC Content(%)
Cc_0D2	12174411	12155643	0.61G	0.01	98.61	95.68	46.11
Cc_7D2	14813196	14784877	0.74G	0.01	98.62	95.71	46.04
Cc_14D2	12146267	12127019	0.61G	0.01	98.58	95.56	46.42
Cc_0D1	15301929	15275235	0.76G	0.01	98.63	95.73	45.84
Cc_7D1	14362247	14341103	0.72G	0.01	98.64	95.73	45.71
Cc_14D1	15014421	14992983	0.75G	0.01	98.66	95.78	45.71
