# Supplementary material for: Analysis of transcriptome in hickory (Carya cathayensis), and uncover the dynamics in the hormonal signaling pathway during graft process
Source: BMC Genomics. 2016 Nov 17;17:935. doi: 10.1186/s12864-016-3182-4 (PMC5114764; doi:10.1186/s12864-016-3182-4)
Supplement: Additional file 2: — Annotation statistical proportion of unigenes. (XLSX 9 kb) [file 12864_2016_3182_MOESM2_ESM.xlsx]

## Sheet: Sheet1
Table S2 Annotation statistical proportion of unigenes in different databases
	Number of Unigenes	Percentage (%)
Annotated in NR	37084	41.37
Annotated in NT	17990	20.07
Annotated in KO	7010	7.82
Annotated in SwissProt	25438	28.38
Annotated in PFAM	25582	28.54
Annotated in GO	29947	33.41
Annotated in KOG	13735	15.32
Annotated in all Databases	2795	3.11
Annotated in at least one Database	41603	46.41
Total Unigenes	89633	100
