# Supplementary material for: Analysis of transcriptome in hickory (Carya cathayensis), and uncover the dynamics in the hormonal signaling pathway during graft process
Source: BMC Genomics. 2016 Nov 17;17:935. doi: 10.1186/s12864-016-3182-4 (PMC5114764; doi:10.1186/s12864-016-3182-4)
Supplement: Additional file 3: — The information of the classification of the enriched GO. (XLSX 10 kb) [file 12864_2016_3182_MOESM3_ESM.xlsx]

## Sheet: Sheet1
Table S3 The information of the classification of the enriched GO in hickory.
#GO ID (Lev2)	GO Term (Lev2)	GO Term (Lev1)	Gene Number
GO:0004872	receptor activity	Molecular Function	235
GO:0001071	nucleic acid binding transcription factor activity	Molecular Function	832
GO:0030545	receptor regulator activity	Molecular Function	14
GO:0003824	catalytic activity	Molecular Function	14964
GO:0016209	antioxidant activity	Molecular Function	229
GO:0016530	metallochaperone activity	Molecular Function	12
GO:0005198	structural molecule activity	Molecular Function	1549
GO:0000988	protein binding transcription factor activity	Molecular Function	204
GO:0030234	enzyme regulator activity	Molecular Function	397
GO:0016247	channel regulator activity	Molecular Function	94
GO:0005488	binding	Molecular Function	16210
GO:0060089	molecular transducer activity	Molecular Function	512
GO:0005215	transporter activity	Molecular Function	2457
GO:0048518	positive regulation of biological process	Biological Process	324
GO:0032501	multicellular organismal process	Biological Process	864
GO:0000003	reproduction	Biological Process	547
GO:0050896	response to stimulus	Biological Process	3840
GO:0008152	metabolic process	Biological Process	17790
GO:0048511	rhythmic process	Biological Process	20
GO:0071840	cellular component organization or biogenesis	Biological Process	3289
GO:0048519	negative regulation of biological process	Biological Process	240
GO:0065007	biological regulation	Biological Process	5114
GO:0051704	multi-organism process	Biological Process	1347
GO:0022414	reproductive process	Biological Process	332
GO:0050789	regulation of biological process	Biological Process	4734
GO:0040007	growth	Biological Process	102
GO:0051179	localization	Biological Process	5004
GO:0044699	single-organism process	Biological Process	8745
GO:0022610	biological adhesion	Biological Process	162
GO:0032502	developmental process	Biological Process	665
GO:0002376	immune system process	Biological Process	138
GO:0040011	locomotion	Biological Process	168
GO:0051234	establishment of localization	Biological Process	4898
GO:0001906	cell killing	Biological Process	21
GO:0023052	signaling	Biological Process	1827
GO:0009987	cellular process	Biological Process	18367
GO:0044456	synapse part	Cellular Component	4
GO:0030054	cell junction	Cellular Component	30
GO:0043226	organelle	Cellular Component	8064
GO:0031974	membrane-enclosed lumen	Cellular Component	1654
GO:0044423	virion part	Cellular Component	550
GO:0045202	synapse	Cellular Component	4
GO:0044422	organelle part	Cellular Component	4263
GO:0055044	symplast	Cellular Component	20
GO:0032991	macromolecular complex	Cellular Component	6371
GO:0044464	cell part	Cellular Component	11135
GO:0031012	extracellular matrix	Cellular Component	136
GO:0016020	membrane	Cellular Component	5562
GO:0005623	cell	Cellular Component	11152
GO:0019012	virion	Cellular Component	550
GO:0044421	extracellular region part	Cellular Component	429
GO:0009295	nucleoid	Cellular Component	30
GO:0044420	extracellular matrix part	Cellular Component	60
GO:0044425	membrane part	Cellular Component	4840
GO:0005576	extracellular region	Cellular Component	532
