# Supplementary material for: Analysis of transcriptome in hickory (Carya cathayensis), and uncover the dynamics in the hormonal signaling pathway during graft process
Source: BMC Genomics. 2016 Nov 17;17:935. doi: 10.1186/s12864-016-3182-4 (PMC5114764; doi:10.1186/s12864-016-3182-4)
Supplement: Additional file 5: — The information of the classification of the KEGGs. (XLSX 9 kb) [file 12864_2016_3182_MOESM5_ESM.xlsx]

## Sheet: Sheet1
Table S4 The information of the classification of the KEGGs in hickory.
###	Annotated Gene Number: 12034
#Pathway Hierarchy1	Pathway Hierarchy2	Gene Number
Cellular Processes	Cell communication	160
Cellular Processes	Cell growth and death	356
Cellular Processes	Cell motility	105
Cellular Processes	Transport and catabolism	729
Environmental Information Processing	Membrane transport	73
Environmental Information Processing	Signal transduction	863
Environmental Information Processing	Signaling molecules and interaction	9
Genetic Information Processing	Folding, sorting and degradation	847
Genetic Information Processing	Replication and repair	215
Genetic Information Processing	Transcription	345
Genetic Information Processing	Translation	1723
Metabolism	Amino acid metabolism	1106
Metabolism	Biosynthesis of other secondary metabolites	341
Metabolism	Carbohydrate metabolism	1721
Metabolism	Energy metabolism	1461
Metabolism	Glycan biosynthesis and metabolism	136
Metabolism	Lipid metabolism	770
Metabolism	Metabolism of cofactors and vitamins	424
Metabolism	Metabolism of other amino acids	414
Metabolism	Metabolism of terpenoids and polyketides	307
Metabolism	Nucleotide metabolism	251
Metabolism	Xenobiotics biodegradation and metabolism	366
Organismal Systems	Circulatory system	164
Organismal Systems	Development	65
Organismal Systems	Digestive system	156
Organismal Systems	Endocrine system	391
Organismal Systems	Environmental adaptation	298
Organismal Systems	Excretory system	140
Organismal Systems	Immune system	280
Organismal Systems	Nervous system	300
Organismal Systems	Sensory system	26
