# Supplementary material for: Analysis of transcriptome in hickory (Carya cathayensis), and uncover the dynamics in the hormonal signaling pathway during graft process
Source: BMC Genomics. 2016 Nov 17;17:935. doi: 10.1186/s12864-016-3182-4 (PMC5114764; doi:10.1186/s12864-016-3182-4)
Supplement: Additional file 7: — The expression level of significantly differential expressed genes. (XLSX 58 kb) [file 12864_2016_3182_MOESM7_ESM.xlsx]

## Sheet: Sheet1
Table S5 The expression level of significantly differential expressed genes during graft process
geneID	Cc_0D	Cc_14D	Cc_7D
comp100764_c0	21.9319	12.7144	2.38419
comp100827_c0	2.60736	8.1571	14.7598
comp100978_c0	40.6921	1.19211	0.114805
comp101237_c0	35.7017	0	0
comp101970_c0	1.40644	12.6546	9.79043
comp102418_c0	1.27074	4.32511	13.1518
comp102643_c0	29.8637	0.729253	3.37971
comp103044_c0	0.194291	13.6303	7.8927
comp104151_c0	11.5295	0.916807	1.64126
comp10419_c0	5.26101	0.198759	0
comp104828_c0	0.19932	7.87982	11.2002
comp105193_c0	28.6806	0.296831	3.23065
comp105827_c0	0.148575	3.13507	13.6171
comp106324_c0	0.824258	2.00009	8.63598
comp106469_c0	0.712457	0.146072	10.5359
comp107060_c0	0.349079	2.79298	9.23429
comp107265_c0	1.28363	3.22337	13.7603
comp107617_c0	0.597267	1.65497	4.78507
comp108209_c0	0.359121	3.61003	10.577
comp108723_c0	10.9921	4.81558	1.96259
comp108894_c0	0.482619	2.78256	6.98055
comp108958_c0	15.258	2.20209	1.21041
comp110617_c0	1.05813	2.44015	8.41577
comp113103_c0	9.38599	0.138365	0.143481
comp113137_c0	9.33547	1.34974	1.77428
comp113640_c0	12.8133	0.0879498	0.291529
comp116058_c0	9.76983	0.290577	0.442309
comp118626_c0	0	1.4126	4.45843
comp120794_c0	11.9859	0.179747	1.07096
comp122321_c0	6.75801	0.24172	0.358014
comp122721_c0	13.8531	0	0.650915
comp126776_c0	10.4769	0.573615	0.268365
comp127218_c0	0.357975	3.86848	4.06113
comp131595_c0	7.29784	0	0.66416
comp134051_c0	8.13152	0.709348	0.292705
comp137670_c0	4.34575	0.396657	0.512176
comp140796_c0	5.68227	1.57279	0.193767
comp142487_c0	5.90373	0.89307	0.420476
comp143101_c0	0	0.199818	6.12225
comp144157_c0	4.11123	0	0.0464716
comp145886_c0	4.54833	0.0318563	0.163299
comp150313_c0	4.14628	0.483511	0.628898
comp150548_c0	7.0805	0.335872	0.459599
comp153650_c0	2.64543	0.485919	0.306363
comp160737_c0	5.02318	0.31721	0.428291
comp163897_c0	3.93396	0.648443	0.369358
comp164386_c0	3.27236	1.70414	0.17264
comp168320_c0	8.8024	0.119826	0.493504
comp177101_c0	3.08294	0.310508	0.133375
comp179339_c0	4.6317	0.466151	0.125694
comp179990_c0	2.70355	0.213831	0
comp180449_c0	2.55024	0.318579	0
comp185694_c0	3.97577	0.427914	0.183806
comp189438_c0	3.77959	0.0892132	0
comp193337_c0	3.15323	0.305003	0.196516
comp194610_c0	4.86138	0	0.125487
comp205555_c0	3.05036	0.0545565	0
comp212896_c0	2.63975	0.328533	0.0757419
comp215153_c0	4.73369	0.110442	0.225805
comp233954_c0	5.02883	0	0.0702818
comp239573_c0	2.96942	0	0.256272
comp242205_c0	2.14721	0.11771	0.0610312
comp281082_c0	2.12838	0.0780593	0
comp286621_c0	2.74388	0.0848764	0
comp290832_c0	2.19788	0.160995	0.125211
comp326662_c0	1.93116	0	0
comp358233_c0	2.56731	0.119826	0
comp415597_c0	3.20259	0	0
comp44928_c0	12.5887	0.263837	0.289931
comp44949_c0	11.9674	1.10718	1.05702
comp45180_c0	0.164484	1.43287	1.74464
comp45369_c0	5.57256	0.388951	0
comp45466_c0	0.460512	3.76577	5.03953
comp45517_c0	0.544632	3.13672	3.9605
comp45611_c0	0.589916	1.74964	3.58131
comp45820_c0	10.4438	0.43419	1.80422
comp46148_c0	4.01311	0.204998	0.328742
comp46327_c0	6.14246	0.54294	0.211196
comp46377_c0	7.64036	0.734266	0.356669
comp46477_c0	0.157354	4.26204	4.40101
comp46584_c0	3.4879	0.0751971	0.124946
comp46909_c0	0.56927	2.15972	5.0988
comp47016_c0	6.33063	0.303925	0.335887
comp47066_c0	2.87607	1.27122	0.217297
comp47531_c0	0.0758657	2.91924	0.70597
comp47532_c0	2.83357	0.650118	0.508692
comp47725_c0	9.30709	0.0560652	0
comp47725_c1	9.1143	0.140485	0
comp48127_c0	58.1754	14.3007	11.8391
comp48128_c0	28.9908	7.24227	7.46414
comp48135_c0	32.7113	9.68886	5.60381
comp48178_c0	39.7454	21.4623	7.51097
comp48260_c0	17.0147	2.48721	21.5858
comp48266_c0	33.1249	1.33371	3.21601
comp48267_c0	1.35582	8.27382	13.9808
comp48281_c0	30.9336	3.71937	2.97595
comp48296_c0	16.1734	11.034	2.18236
comp48318_c0	30.4649	9.41837	4.00492
comp48367_c0	0.819723	10.646	10.4972
comp48372_c0	2.85964	16.4091	16.986
comp48382_c0	10.997	34.1361	45.7433
comp48428_c0	4.89341	25.9593	86.7172
comp48456_c0	113.273	18.5509	23.2631
comp48500_c0	3.66396	26.4062	38.7536
comp48531_c0	6.62041	34.1486	30.9079
comp48539_c0	4.88334	42.3543	51.1296
comp48562_c0	84.1472	33.3705	18.1741
comp48595_c0	362.586	6.00685	16.1254
comp48631_c0	621.383	44.2579	6.26196
comp48631_c1	1023.05	62.318	10.2085
comp48684_c0	198.483	274.581	918.429
comp48693_c0	193.729	23.0826	66.436
comp48702_c0	35.178	414.182	334.216
comp48702_c1	18.8774	211.202	167.465
comp48707_c0	8.77999	364.536	106.824
comp48753_c0	279.723	8.00199	17.7705
comp48770_c0	6.61587	38.934	62.4052
comp48777_c0	103.828	10.5107	15.2355
comp48796_c0	6.75355	33.1715	61.5452
comp48817_c0	185.407	932.899	94.6321
comp48833_c1	38.5655	218.188	188.783
comp48861_c0	396.265	74.3601	82.2882
comp48865_c0	73.5422	18.6643	20.6185
comp48870_c0	87.8068	13.7661	4.99997
comp48900_c0	66.7512	2.94314	6.66946
comp48942_c0	523.108	49.9553	54.9349
comp48974_c1	59.401	9.93865	12.9309
comp48984_c0	52.5273	7.10074	12.0712
comp49054_c0	6.93116	46.1269	130.554
comp49086_c0	2.14717	13.532	12.1719
comp49086_c1	5.40515	38.3932	28.5654
comp49093_c0	87.3134	310.06	611.899
comp49125_c0	4.16258	18.4785	37.8991
comp49150_c0	5.63582	22.2301	35.9654
comp49178_c0	55.8609	8.38128	12.4084
comp49179_c0	63.1533	4.92591	10.5854
comp49184_c0	15.6975	80.5239	62.3265
comp49186_c0	61.3086	30.1533	5.83568
comp49188_c0	18.7709	64.7512	82.1041
comp49377_c0	13.4567	3.82428	1.77219
comp49405_c0	0.314282	3.83228	8.61368
comp49442_c0	1.07197	2.95656	10.0466
comp49505_c0	4.70966	8.54733	28.6539
comp49597_c0	11.6097	23.2941	47.0549
comp49598_c0	12.2176	0.85884	0.424774
comp49598_c1	23.1074	0.516581	0.332837
comp49630_c0	10.3577	4.10715	26.5317
comp49718_c0	0.302871	3.59463	5.93034
comp49762_c0	4.67638	27.2572	36.2535
comp49811_c0	0.97944	4.39768	5.53219
comp50052_c0	6.82958	10.7658	1.33375
comp50097_c0	14.8196	2.44697	2.54751
comp50145_c0	0.107009	3.86124	7.71839
comp50145_c1	0.381913	4.5777	15.3259
comp50189_c0	1.20412	10.8552	10.3521
comp50286_c0	4.52142	11.3105	24.2789
comp50292_c0	5.2478	9.68168	23.17
comp50319_c0	36.3001	5.17238	3.77353
comp50363_c0	0.932768	5.36932	7.03726
comp50400_c0	10.8375	64.5303	103.981
comp50411_c0	0.178674	11.8539	6.74379
comp50467_c0	31.8109	3.07537	5.37534
comp50467_c1	29.88	3.15366	4.30114
comp50481_c0	1.72956	14.6295	11.8691
comp50488_c0	16.4267	2.86076	4.15907
comp50533_c0	168.327	24.7944	17.895
comp50599_c0	1.08857	7.69175	9.20202
comp50607_c0	0.341539	9.60793	6.52529
comp50696_c0	1.10841	5.7865	13.9343
comp50703_c0	16.7365	1.72868	2.73516
comp51703_c0	4.86781	0.648653	0
comp52052_c0	59.3798	3.44284	7.05752
comp52304_c0	0.0572534	1.39672	3.64865
comp53491_c0	1.15827	7.35578	8.03495
comp53752_c0	12.5658	0.904799	1.74822
comp53756_c0	25.1765	0.159115	1.98681
comp53778_c0	0.0429158	1.6597	3.14966
comp56069_c0	3.81317	0	0
comp56606_c0	3.72127	0.384099	0
comp56867_c0	2.54329	0.286087	0
comp56994_c1	3.03275	0	0.0247865
comp58074_c0	2.38013	0	0.0475281
comp58265_c0	5.5274	0.511496	0.506775
comp58320_c0	3.16442	0.0518005	0.303102
comp58414_c0	8.56675	0.461722	0.59488
comp58426_c0	6.12322	0.282027	0.595834
comp58540_c0	2.31446	0.166044	0.179346
comp58728_c0	2.71352	1.01035	0.19406
comp59421_c1	5.59093	0	0.245306
comp59459_c0	4.144	0	0.279698
comp59700_c0	98.0588	13.1724	13.365
comp60517_c0	3.92597	0.0384312	0.0638564
comp60908_c0	3.05522	0.873124	0.161097
comp60936_c0	0.408001	2.4603	11.1948
comp61032_c0	0.319523	3.4979	2.73455
comp61340_c0	46.1145	2.50967	3.87617
comp61545_c0	8.50369	0.989113	5.55374
comp61573_c0	0	0.811634	3.13965
comp61626_c0	0.0924444	0.609844	2.326
comp61680_c0	20.3453	15.2176	6.03142
comp61794_c0	13.8002	7.39087	2.5443
comp62221_c0	5.59637	0	1.01424
comp62737_c0	4.34825	104.764	97.3935
comp62827_c0	1.68852	6.94338	9.8656
comp62905_c0	31.3357	0.693901	2.97607
comp63073_c0	1.61047	14.0473	23.2556
comp63148_c0	1.95244	4.47204	9.02876
comp63205_c0	2.45763	0	0
comp63234_c0	0.690948	4.03474	11.1324
comp63239_c0	0.79024	9.54859	5.15417
comp63283_c0	10.0104	7.5738	1.60269
comp63283_c1	14.1259	7.08261	1.91269
comp63314_c0	1.30509	27.7361	44.0111
comp63317_c0	19.0212	70.3714	87.9881
comp63320_c0	40.9317	0.733419	2.57872
comp63320_c1	24.9249	1.03202	2.20177
comp63362_c0	1.11375	5.69343	7.93536
comp63476_c0	40.481	0.989686	2.86711
comp63506_c0	64.732	9.94234	14.4624
comp63543_c0	21.8515	1.8922	4.52257
comp63612_c0	25.1795	3.13362	0.401618
comp63896_c0	192.341	21.092	63.7479
comp63931_c0	12.2551	1.77584	9.62076
comp64006_c0	3.38924	18.0734	19.7667
comp64196_c0	17.3535	0.810929	1.51138
comp64196_c1	19.2059	1.40165	2.01847
comp64241_c0	19.1135	3.21429	0.827778
comp64346_c0	58.7682	4.42418	10.8031
comp64346_c1	36.3509	3.49657	7.58101
comp64369_c0	12.6727	0.850696	1.04374
comp64369_c1	16.1967	1.4838	1.1007
comp64434_c0	12.6702	2.61651	2.10039
comp64466_c0	5.57714	0.272716	0.285973
comp64474_c0	4.08353	0.321071	0.788185
comp64640_c2	32.9144	3.33441	5.56715
comp64649_c0	29.9143	4.65753	4.3549
comp64995_c0	4.86938	0.410038	1.05906
comp65079_c0	1.47281	12.8135	23.4471
comp65234_c0	1.30718	21.3555	5.04168
comp65293_c0	51.8442	2.45878	1.119
comp65527_c0	58.041	0.580953	0.923623
comp65543_c0	2.92798	0.113344	0.0571019
comp65563_c0	3.68546	9.25829	18.9153
comp65960_c0	36.981	2.49654	1.57185
comp66262_c0	46.696	0.124407	2.6014
comp66269_c0	28.4657	8.1452	6.76663
comp66633_c0	3.98409	0.538603	0.268211
comp66655_c0	251.689	49.0927	73.4162
comp66834_c0	73.4554	4.45401	5.52693
comp67173_c0	16.8388	6.64088	2.72568
comp67295_c0	3.818	14.6131	17.2765
comp67448_c1	3.12265	0.308056	0.0568384
comp67506_c0	25.2808	2.80851	5.31767
comp67538_c0	18.4063	5.33361	2.66054
comp67701_c0	73.5891	2.9712	5.16377
comp67701_c1	75.566	3.19603	3.40561
comp67883_c0	0	4.4851	1.64581
comp68045_c0	3.119	0.705607	0.321769
comp68503_c0	107.216	8.84891	21.8746
comp68503_c1	57.6062	3.38422	10.6771
comp68503_c2	58.4392	5.99127	14.0934
comp68539_c0	4.35597	0.843099	0.172437
comp68587_c0	2.46231	11.276	23.7907
comp68611_c0	2.50564	0.581789	0.24777
comp68740_c0	260.161	2.81597	4.1068
comp69015_c0	0.318155	0.875266	4.5941
comp69070_c0	9.35484	0	0.319293
comp69087_c0	9.4663	0.673945	0.525628
comp69095_c1	3.19666	0.310734	0
comp69172_c0	145.519	19.2803	39.5051
comp69172_c1	180.866	21.0235	45.7797
comp69172_c2	178.135	24.0444	53.4445
comp69356_c1	8.30494	29.2585	46.2694
comp69651_c0	2.08559	37.842	30.463
comp69866_c0	3.64411	0.377539	0.201437
comp69893_c0	2.85309	0.0638791	0
comp69936_c0	4.31091	24.3087	38.4192
comp69936_c1	4.29013	20.2052	38.4209
comp69990_c0	6.00361	0.190419	0.173291
comp70097_c0	7.92532	1.2943	0.740453
comp70098_c0	10.8979	3.3652	0.67336
comp70132_c0	10.7513	0.40415	1.56731
comp70229_c0	79.6273	7.39417	10.2553
comp70239_c0	177.708	16.4133	40.4013
comp70309_c0	12.8648	0.0962379	0.0969683
comp70369_c0	0.366132	1.11221	2.47298
comp70392_c0	0.321028	0.510124	3.68799
comp70513_c0	9.50938	0.793681	0.456613
comp71014_c0	31.8884	1.3707	2.71566
comp71151_c0	11.7649	55.2712	70.7515
comp71368_c0	3.8981	0.823483	0.0954649
comp71405_c0	0.240439	2.05703	3.44422
comp71419_c0	76.8403	9.64733	16.1324
comp71513_c0	128.066	8.88922	5.89989
comp71549_c0	3.70958	0.477193	0.189361
comp71767_c0	9.10144	41.4798	73.8943
comp71778_c0	0.34243	9.37347	8.7385
comp71822_c0	0.236181	2.62178	2.15453
comp71955_c1	4.77512	1.72935	0.287506
comp72264_c0	13.8723	1.86358	0.825279
comp72575_c0	3.21129	0.130778	0.148416
comp72729_c0	11.7981	0.604749	1.60959
comp72729_c1	10.8598	0.421517	1.11312
comp72931_c0	5.45891	0.119435	0.245363
comp73169_c0	12.6031	4.96106	3.61436
comp73206_c0	9.00224	1.6423	1.1161
comp73286_c0	10.2318	0	0.66126
comp73322_c0	10.8844	0	0
comp73388_c0	8.61795	0.562396	0.561974
comp73399_c0	1.28276	1.58796	8.94927
comp73479_c0	27.9971	7.0762	4.71003
comp73504_c0	16.4691	0.28314	4.95808
comp73629_c0	2.9612	0.684982	0.510864
comp73646_c0	1.00414	4.8276	6.1663
comp73717_c0	0.209279	7.49564	4.08814
comp73880_c0	5.63194	4.01849	0.99554
comp73947_c0	7.41861	24.9313	32.8298
comp73956_c0	0.28996	5.74157	1.37899
comp74113_c0	6.32989	2.64206	0.973979
comp74495_c0	3.01831	0.397894	0.0766492
comp74554_c0	20.4533	103.849	84.3645
comp74657_c0	47.4819	197.099	177.25
comp74707_c0	13.3361	41.1057	65.2642
comp74717_c0	55.3917	6.80624	11.5283
comp74717_c1	157.127	18.3895	28.0863
comp74717_c2	193.64	18.1116	32.8846
comp74760_c0	124.202	1.57479	2.22346
comp74779_c1	11.5138	0.0436507	0.178494
comp74976_c0	39.5044	193.016	234.426
comp75002_c0	37.2884	6.97249	2.62
comp75073_c0	0.292508	2.43316	3.26359
comp75078_c0	8.30768	0	0.251687
comp75087_c0	6.49533	21.4972	30.2005
comp75100_c0	34.1147	6.66673	6.00277
comp75138_c0	8.6743	0.855532	0.534124
comp75173_c0	0.0797673	0.813387	3.61441
comp75187_c0	2402.58	6826.42	8777.77
comp75212_c0	15.7652	1.06491	0.192422
comp75214_c0	27.1899	374.055	125.117
comp75259_c0	668.63	3788.06	3219.27
comp75282_c2	4.76557	14.106	27.439
comp75391_c0	6.60085	0.673665	0.795544
comp75415_c0	4.63872	0	0.25002
comp75496_c0	7.4744	28.7779	30.295
comp75748_c0	5.84001	0.221873	0.79072
comp75762_c0	8.49291	1.26798	1.21622
comp75801_c0	25.5892	8.49474	5.93414
comp75803_c1	15.1053	0.581153	1.91225
comp75887_c0	17.5328	0	0.125996
comp75934_c0	236.924	6.88058	29.6942
comp76118_c0	14.6135	34.6196	80.1426
comp76311_c0	4.56542	1.94861	0.460555
comp76362_c0	5.32436	0.102644	0.0969777
comp76370_c0	0.807818	4.34213	6.21146
comp76429_c0	37.1794	3.7379	11.6784
comp76475_c0	7.79999	1.57481	0.326653
comp76552_c0	9.01571	1.27899	0.636562
comp76573_c0	4.20086	0.833097	0.557932
comp76587_c0	12.2645	1.65198	2.62984
comp76622_c0	162.373	7.13431	35.5046
comp76624_c0	2.52168	1.38711	0.245897
comp76698_c0	64.8145	1.17895	10.2475
comp76706_c0	11.9948	0.477254	0.217979
comp76907_c1	14.5107	1.6578	2.84169
comp76914_c0	3.94664	0.188517	0
comp77114_c0	8.81647	24.5899	65.8819
comp77198_c0	2.87825	0.112474	0.173297
comp77266_c0	4.98788	0.987308	0.473752
comp77285_c0	4.17118	0.450736	0.238619
comp77472_c0	30.6467	0.206003	0.655638
comp77472_c1	16.7674	0.108481	0.446782
comp77492_c1	23.5457	8.22265	6.40236
comp77513_c0	11.4683	54.2945	72.9227
comp77558_c0	0.445109	2.2059	9.12536
comp77586_c0	12.9899	4.88752	2.84832
comp77621_c0	2.53656	0.64774	0
comp77737_c0	6.01699	0.680405	0.742813
comp77742_c0	39.873	111.002	157.99
comp77837_c0	11.7382	49.8178	77.6693
comp77964_c0	3.17508	39.075	15.7273
comp77997_c0	1.1804	12.8551	9.16067
comp78042_c0	60.8608	7.59348	27.8249
comp78050_c0	5.04267	9.1374	34.7089
comp78159_c0	25.8113	7.16845	6.61129
comp78213_c0	69.3432	15.0105	11.3144
comp78273_c0	4.20182	55.7967	54.4467
comp78337_c0	74.9049	2.84951	2.92869
comp78390_c1	41.5251	9.63557	7.20682
comp78402_c0	3.58942	0.393809	0
comp78507_c0	10.9335	0.546333	1.05026
comp78511_c0	2.60275	1.68441	0.361483
comp78520_c0	9.52288	36.492	38.5742
comp78634_c0	16.388	43.1113	74.2283
comp78662_c0	3.43838	17.4678	33.7333
comp78674_c1	2.93806	8.29557	28.186
comp78699_c0	111.207	8.09852	17.4601
comp78699_c2	118.539	10.3244	18.6412
comp78708_c0	39.9145	3.89151	8.50301
comp78708_c1	29.1798	2.90489	5.65069
comp78729_c0	0.0673317	2.42406	0.0356015
comp78750_c1	3.3021	0.562599	0.241901
comp78857_c0	19.6397	121.934	98.0882
comp78997_c0	16.7844	2.9175	3.8611
comp78997_c1	75.6492	8.60988	12.355
comp78997_c2	35.7646	3.15079	4.647
comp79009_c0	3.76432	0.372389	0.106186
comp79143_c0	7.56691	257.906	271.44
comp79152_c0	0.264729	0.737924	2.78121
comp79201_c0	5.77562	0.57345	0.351409
comp79265_c0	10.6976	0.318518	0.388162
comp79363_c0	0.074532	3.42672	0.590734
comp79422_c0	18.8694	3.13377	4.53262
comp79425_c0	66.6943	254.018	351.711
comp79472_c0	0.88248	6.04022	8.47635
comp79484_c0	21.8257	92.2305	138.951
comp79486_c0	0	0.363238	2.0692
comp79630_c0	3.02459	0.922553	0
comp79633_c0	0.781072	3.18803	10.8555
comp79633_c1	1.29642	3.72006	14.5028
comp79644_c0	11.2529	22.7315	50.6558
comp79771_c0	140.007	26.6715	31.133
comp79809_c0	26.1713	4.46427	27.1544
comp79903_c0	94.4565	17.2999	14.9307
comp79903_c1	24.4541	6.72416	4.81054
comp79912_c0	369.738	15.3884	34.2384
comp79926_c0	3.33014	13.5377	18.2235
comp79932_c0	583.996	7.83536	32.243
comp79976_c0	6.6066	34.7373	31.5167
comp80063_c0	9.09895	26.5511	38.7041
comp80129_c0	1.05091	6.99264	28.3883
comp80131_c0	17.3986	88.9903	97.3204
comp80134_c1	29.7837	5.72182	4.60728
comp80197_c0	40.7888	6.17614	7.93645
comp80198_c0	5.56582	19.2585	44.2224
comp80207_c0	59.6554	229.599	286.946
comp80236_c0	9.12778	0.0448796	0.0917593
comp80293_c0	14.9968	113.143	87.1684
comp80296_c0	13.1274	40.4477	105.556
comp80342_c0	1.50448	8.56458	15.8869
comp80347_c0	2.98913	19.3874	14.5676
comp80367_c0	15.277	25.541	64.0665
comp80376_c0	4.01266	23.301	19.4807
comp80386_c0	114.633	23.2414	29.6733
comp80391_c0	9.95409	50.7914	89.4149
comp80400_c1	9.93532	35.3618	52.0776
comp80405_c0	60.2972	145.434	304.678
comp80415_c0	220.792	8.37269	19.8039
comp80430_c0	146.069	3.38853	13.2504
comp80457_c0	11.6873	2.94207	1.36655
comp80529_c0	14.6459	0.560783	1.35276
comp80552_c0	1.42614	4.72193	10.9704
comp80658_c1	8.37085	0.590931	2.37713
comp80757_c0	0.279875	5.82106	5.65362
comp80770_c0	2.38407	0.560211	0.101609
comp80775_c0	6.01876	2.33272	0.552653
comp80845_c0	0.538565	8.56492	4.37935
comp80931_c0	11.4995	10.1573	2.72454
comp80967_c0	0.443106	2.22797	5.70636
comp81030_c0	0.0437106	2.24563	4.33755
comp81112_c0	8.63469	68.1583	49.0063
comp81167_c0	0.924192	8.5122	7.85167
comp81183_c0	0.600159	4.79022	13.7133
comp81232_c0	5.45326	0.441813	0.946682
comp81248_c1	20.3196	129.41	85.9696
comp81252_c0	4.31849	0.178948	0.596311
comp81272_c0	18.9221	1.40151	1.36857
comp81272_c1	16.3739	2.00764	2.04514
comp81275_c0	14.9724	0.145781	0.574525
comp81288_c0	17.9725	0.170976	0.147149
comp81383_c0	0.0496961	0.666562	3.23321
comp81439_c0	2.78634	0.068554	2.33409
comp81489_c0	29.8241	2.58085	1.65222
comp81590_c0	7.55883	0.662213	1.15574
comp81639_c0	0.0895149	0.6662	1.49407
comp81641_c1	28.4197	0.916646	2.10637
comp81662_c0	12.1785	0.645646	0.334443
comp81780_c1	0.497562	4.45844	3.53435
comp81841_c0	9.01479	4.05679	0.317515
comp81846_c0	0.716279	4.37529	8.51526
comp81858_c0	27.5921	2.39797	4.08724
comp81860_c0	5.53645	0	0.708493
comp81901_c0	5.9186	2.00852	1.05782
comp82144_c0	22.2169	6.05187	6.24031
comp82180_c0	36.8585	7.78198	9.9019
comp82239_c0	24.2682	3.9262	0.867722
comp82357_c0	12.2148	0.729263	2.93463
comp82368_c0	1.39187	10.7725	8.54694
comp82448_c0	31.2758	2.43386	1.16794
comp82495_c0	0.314158	2.88377	7.49582
comp82512_c0	7.50805	0.331775	0.268893
comp82554_c0	10.2405	0.560999	0.652361
comp82601_c0	0.0355991	0.583562	2.74206
comp82617_c0	7.64429	0.714903	0.719898
comp82664_c0	0.826108	3.94637	6.42357
comp82707_c0	26.7076	1.67662	4.23787
comp82828_c0	15.9276	1.95859	1.69254
comp82828_c1	6.13727	1.24951	1.20444
comp82836_c0	2.65006	17.0313	69.4044
comp82837_c0	0	3.12023	0.08957
comp82956_c0	18.3559	7.46063	2.81705
comp82957_c0	0.275085	2.09175	2.39843
comp83070_c0	132.253	3.89754	9.61003
comp83070_c1	100.602	4.2669	7.68198
comp83087_c0	44.7042	7.56052	9.04111
comp83126_c0	11.0205	2.54354	2.42617
comp83149_c2	0.306037	1.72361	7.61387
comp83194_c0	2.7382	0.882497	0
comp83220_c0	10.2735	0.852697	0.704674
comp83240_c0	7.78204	1.16858	0.903197
comp83275_c0	0.491005	1.70383	3.1373
comp83299_c0	11.5577	1.76732	2.38856
comp83300_c1	11.4417	6.54401	2.00944
comp83335_c1	0.415346	5.19762	5.49356
comp83392_c0	4.26252	0.213811	0.13532
comp83396_c0	3.27559	26.9841	37.692
comp83424_c0	0.326815	0.954045	4.82145
comp83513_c1	3.08759	15.6667	26.6029
comp83533_c0	114.363	11.2306	15.5933
comp83533_c2	176.952	16.2412	26.2637
comp83594_c0	5.36282	0.15635	0.125487
comp83611_c0	3.2477	0.094291	0.195277
comp83649_c0	27.3884	11.3138	6.82676
comp83687_c1	32.1299	3.89132	1.13224
comp83755_c0	12.185	5.19055	2.64288
comp83763_c0	23.3367	2.72139	1.73763
comp83763_c1	21.9922	2.79281	3.26855
comp83763_c2	42.9618	4.38765	3.41805
comp83768_c0	1.37724	5.67843	10.1679
comp83818_c0	0.12149	2.5473	2.67865
comp83832_c0	220.518	43.8719	50.7772
comp83883_c0	3.62175	0.287703	0.0492468
comp83905_c0	34.0126	2.27146	1.92318
comp83925_c0	4.49405	0.217606	0.0741517
comp83961_c0	58.2285	653.884	711.061
comp83976_c0	4.00174	1.02554	0.634573
comp84007_c0	8.83627	1.07403	1.03563
comp84036_c0	4.22236	0.664819	0.394154
comp84052_c0	67.5224	1.72846	1.29435
comp84082_c1	4.29903	0.119394	1.25622
comp84089_c0	15.6467	3.83507	4.58962
comp84216_c0	1.29391	14.9394	23.0656
comp84226_c0	1.79756	5.57627	24.4163
comp84274_c0	2.44012	8.95406	13.5091
comp84288_c0	4.85214	1.63	0.208823
comp84344_c0	14.8026	8.84763	3.76647
comp84368_c0	1.2775	1.24096	9.78545
comp84378_c0	0	1.07867	1.40797
comp84379_c0	8.25411	0	0.501849
comp84379_c1	39.7599	17.2255	9.05476
comp84387_c0	8.70587	1.724	0.83545
comp84405_c0	5.29277	13.5937	33.3653
comp84441_c1	0.802967	5.1224	7.56385
comp84446_c2	21.897	79.1995	97.3911
comp84516_c0	1.32701	8.9338	10.4318
comp84552_c0	3.85666	1.14451	0.344026
comp84567_c0	106.691	92.9576	28.8093
comp84588_c0	2.97104	8.69675	13.7924
comp84588_c1	5.99928	15.3975	26.1119
comp84660_c0	3.61327	13.6787	21.4746
comp84696_c0	2.73509	2.18796	0.387
comp84725_c1	19.1617	8.30513	2.37815
comp84770_c0	0.665313	3.69826	5.1376
comp84798_c0	6.23285	0.933831	0.612281
comp84809_c0	44.7184	112.932	186.184
comp84926_c0	1076.32	4288.37	10403.9
comp84930_c0	0.515026	2.02262	4.04884
comp84940_c0	1.23602	29.5679	59.8588
comp84977_c0	5.99603	0.351571	0.386642
comp85103_c0	183.213	24.1439	21.9689
comp85110_c0	18.6486	96.255	78.8337
comp85222_c0	5.37703	16.3262	23.5144
comp85303_c1	138.663	11.3071	17.4495
comp85327_c0	3.41069	1.72069	0.395176
comp85466_c0	2.54822	1.20266	0.200712
comp85496_c0	0.299719	2.06462	5.40275
comp85534_c2	1.09147	3.11662	5.68172
comp85586_c0	48.0984	17.3647	7.7967
comp85604_c0	14.6061	4.2624	3.14013
comp85614_c0	9.73921	3.77521	1.17263
comp85648_c1	1.65767	8.0195	8.56795
comp85686_c0	24.6287	3.39697	6.22106
comp85714_c0	2.02579	14.034	20.2453
comp85854_c0	0.312375	8.11577	4.26269
comp85854_c1	0.515754	10.7282	7.48395
comp85898_c0	1.84796	3.60132	9.01171
comp85906_c1	3.39443	29.7218	30.0938
comp85913_c0	22.4983	0.371321	0.650493
comp85914_c0	21.5264	2.30184	1.18655
comp85923_c0	28.2587	4.65612	5.38345
comp85960_c2	1.7768	4.75487	8.90877
comp86060_c0	39.9873	8.10132	6.93334
comp86113_c0	16.7971	0.387304	0.363554
comp86130_c0	42.9174	7.49648	6.64312
comp86130_c1	48.0641	5.78507	6.26357
comp86165_c0	0.0175129	0.922315	0.856983
comp86171_c0	1.77482	16.9254	8.81756
comp86206_c0	4.94933	1.20421	0.49233
comp86223_c3	248.701	42.8631	59.804
comp86234_c0	3.15606	0.235295	0.134039
comp86310_c0	32.0775	0.398123	0.554628
comp86313_c0	449.413	4.01475	4.97739
comp86368_c0	8.76959	27.0496	34.3961
comp86416_c0	130.983	5.34211	5.88366
comp86419_c0	24.4981	0.801456	8.88127
comp86427_c0	3.55581	13.5959	21.0767
comp86475_c1	74.6726	27.8406	19.5304
comp86529_c0	16.9673	5.50277	3.11595
comp86534_c0	30.8797	2.25611	0.796741
comp86535_c0	175.539	4.02849	11.3735
comp86564_c0	160.247	6.24989	9.61127
comp86585_c0	11.1507	0.553068	1.07457
comp86605_c1	22.5484	5.46476	5.79035
comp86670_c0	24.233	0.752501	0.48552
comp86689_c0	7.89853	15.0745	33.8538
comp86725_c0	2.05086	8.54938	59.7898
comp86756_c0	12.754	62.6114	52.3981
comp86767_c0	1.44266	16.6674	13.7814
comp86774_c0	2.4192	9.98705	10.4873
comp86780_c0	4.82975	0.406748	0.283923
comp86782_c0	20.3023	43.8507	82.3383
comp86796_c0	6.68549	93.0824	96.6491
comp86800_c0	0.483932	1.32432	3.2593
comp86829_c0	25.1492	6.30147	7.32882
comp86949_c0	6.07932	28.8668	38.1592
comp86976_c1	4.94548	14.9999	37.1925
comp87089_c0	21.2799	39.8469	89.7824
comp87092_c0	0.337734	2.76961	5.75574
comp87114_c1	45.9098	186.33	201.282
comp87177_c1	21.257	90.3797	107.341
comp87205_c0	5.25769	0.579328	0.406327
comp87243_c0	49.2167	3.24328	14.5927
comp87330_c0	6.84681	0.650207	3.56336
comp87383_c0	15.1689	0.282586	0.449626
comp87384_c0	76.1801	27.6414	19.9081
comp87468_c0	14.9799	23.7815	60.0256
comp87509_c0	8.67151	30.3363	46.6899
comp87511_c0	79.1199	21.1326	12.9006
comp87536_c0	8.40996	0.405696	1.068
comp87612_c0	85.8508	5.90398	6.45432
comp87637_c0	23.3958	14.2718	75.7335
comp87675_c1	29.9302	6.92236	7.45711
comp87689_c0	0.406632	4.53204	5.96083
comp87698_c0	5.54662	20.4216	24.2824
comp87706_c0	0.721527	13.6148	8.18034
comp87730_c0	0.862755	4.30159	7.80618
comp87760_c0	19.5462	3.05801	2.23314
comp87775_c0	0.601324	2.98562	4.87094
comp87780_c2	1.88269	6.68283	10.7142
comp87789_c0	35.84	5.65192	3.17379
comp87805_c0	1.40709	5.74161	6.50398
comp87856_c0	785.083	181.597	85.0905
comp87971_c0	10.9955	1.85615	0.899799
comp88031_c0	8.37663	5.41276	0.700993
comp88086_c0	8.87124	19.3248	40.7368
comp88136_c0	4.85637	1.61405	0.703851
comp88274_c0	21.7366	74.7983	86.5926
comp88276_c2	7.79599	41.1275	35.4174
comp88298_c0	1.54543	5.52916	18.2155
comp88361_c0	45.4167	3.51513	1.97452
comp88598_c0	7.29493	1.60887	1.22157
comp88603_c0	0.804626	3.67283	4.05784
comp88611_c0	6.3638	1.98187	0.455476
comp88662_c2	0.531198	5.06012	6.94008
comp88662_c4	0.252931	3.75815	2.62891
comp88672_c0	2.62154	9.79033	25.9105
comp88701_c0	8.98971	1.15636	2.73807
comp88709_c0	0.0702352	3.86723	0.608642
comp88775_c0	3.56704	0.618653	6.04885
comp88779_c0	6.58932	3.46326	1.06963
comp88788_c0	39.7035	16.7582	10.6713
comp88835_c0	92.54	9.23075	17.4633
comp88837_c0	7.7103	0.61602	2.50239
comp88882_c1	0.663034	2.53669	4.52975
comp88882_c2	2.56706	5.24996	16.1508
comp88996_c1	1.37326	16.6677	21.757
comp89053_c0	0.089552	2.90456	0.0473505
comp89072_c0	0.813325	5.70973	5.71031
comp89072_c2	16.0267	38.9814	74.4573
comp89078_c1	14.0457	0.122616	0.11401
comp89103_c0	25.9533	0.352968	1.96901
comp89219_c0	3.27339	5.64051	17.9578
comp89219_c1	1.00582	3.36408	8.12692
comp89224_c0	16.2884	73.1663	62.4004
comp89313_c0	10.7366	0.657975	0.706186
comp89322_c0	0.934119	3.282	5.41696
comp89355_c0	90.7983	17.0121	25.1335
comp89378_c0	0.272511	2.18128	2.41289
comp89466_c1	13.929	1.47573	2.76773
comp89470_c2	1.08283	19.4538	6.60701
comp89550_c0	24.6822	7.60956	2.4785
comp89635_c0	3.29771	1.4335	0.620646
comp89639_c0	4.11875	3.02413	0.724825
comp89680_c0	6.80206	5.02734	1.12716
comp89682_c0	1.01639	8.02061	7.73439
comp89729_c0	10.0714	0.373148	1.3103
comp89774_c0	34.8325	6.33007	8.94773
comp89791_c0	6.46842	0.700189	0.261374
comp89838_c0	497.978	105.655	11.7698
comp89860_c0	0.805781	5.0771	7.69911
comp89874_c0	4.13624	2.50228	0.521009
comp89886_c1	1.08394	5.20727	7.60855
comp89953_c0	4.12911	124.05	166.095
comp89963_c1	92.4213	0.247001	0.734743
comp89973_c0	4.21093	1.5604	0.110327
comp90080_c0	2.00564	10.7578	10.2501
comp90082_c0	14.5169	1.18576	1.66983
comp90112_c0	25.5043	2.39148	3.78034
comp90147_c0	7.20539	2.09263	0.703872
comp90155_c0	3.24134	2.41182	0.642806
comp90169_c1	20.827	339.376	376.866
comp90277_c0	2.331	5.64036	16.1495
comp90322_c0	5.03393	0.2147	0.850026
comp90323_c1	3.39217	12.3803	16.3476
comp90447_c0	1.37692	3.53438	6.00225
comp90489_c0	11.4916	65.3774	75.2493
comp90510_c0	33.3136	3.25588	4.24549
comp90514_c0	2.47262	8.59254	10.4959
comp90516_c0	41.7754	6.34152	8.96906
comp90539_c0	4.64729	27.0655	22.6417
comp90557_c2	25.4642	10.2383	6.48528
comp90625_c0	23.1022	1.62315	3.11275
comp90637_c0	21.5973	79.448	110.258
comp90658_c0	5.72458	18.6397	31.2045
comp90676_c0	3.23915	1.72597	0.545172
comp90683_c0	111.382	13.4669	17.8218
comp90735_c0	0.874431	5.89044	6.34151
comp90743_c0	19.684	4.20304	3.76861
comp90825_c0	2.92371	1.48822	0.302364
comp90837_c0	5.07558	26.8171	23.3117
comp90857_c4	1.11083	2.92197	11.7898
comp90857_c5	26.2355	67.0604	145.381
comp90913_c0	43.0385	6.45813	8.02319
comp90916_c0	8.5733	17.1855	42.3225
comp90944_c0	1.66761	8.95006	11.481
comp90960_c0	59.8093	78.7164	251.188
comp91052_c0	20.1354	0.304741	0.49466
comp91063_c0	5.80803	8.35508	1.28567
comp91068_c0	11.3517	0.970057	2.14146
comp91239_c0	0.16854	4.90453	0.17823
comp91304_c0	20.7406	129.192	94.6255
comp91320_c0	10.5763	6.66422	1.90176
comp91328_c0	653.932	43.954	59.9482
comp91392_c0	1.01669	2.92335	8.1109
comp91473_c0	0.375592	3.05769	5.22523
comp91506_c0	0.898133	9.31821	4.26746
comp91529_c1	6.10667	41.878	36.4418
comp91532_c0	20.3842	72.5893	86.7405
comp91539_c1	13.1911	1.13477	2.90778
comp91581_c0	0.235777	2.9601	2.54394
comp91664_c3	93.188	380.196	436.953
comp91664_c4	18.8501	151.124	173.238
comp91698_c0	0.168026	10.7074	1.10916
comp91716_c0	0.413891	3.13498	2.23961
comp91774_c0	16.4348	7.52706	4.30707
comp91779_c0	0.725181	4.47978	7.49945
comp91793_c0	23.4625	1.52041	2.22499
comp91804_c0	0.779624	11.1716	1.25929
comp91835_c1	14.1434	5.6314	2.23792
comp91845_c0	8.18628	0.0454921	0.0936801
comp91856_c0	3.82409	3.00594	0.808668
comp91863_c0	0	1.9296	1.17291
comp91865_c0	0.850099	14.7514	11.563
comp91879_c0	0.171455	3.05334	6.64141
comp91918_c0	5.92248	5.13565	0.936813
comp92117_c1	7.934	41.7031	38.8571
comp92220_c0	212.26	15.2813	13.7353
comp92241_c1	0.189428	1.17995	1.87147
comp92307_c0	32.4937	0.604736	1.07811
comp92313_c0	43.1416	7.12749	6.40247
comp92376_c0	60.3288	10.1208	15.2254
comp92426_c0	3.46223	16.443	15.521
comp92427_c0	0.230741	5.60411	1.25996
comp92431_c2	1.43256	5.53937	7.19476
comp92484_c0	242.066	16.8076	54.8294
comp92505_c0	0	9.67584	1.07106
comp92505_c1	0.609068	22.2536	3.33902
comp92535_c0	55.2462	353.653	419.725
comp92567_c1	7.08677	20.6962	2.72931
comp92623_c4	4.25146	11.7094	20.5958
comp92684_c3	24.0548	45.7937	115.578
comp92743_c0	1.08261	8.96548	13.6852
comp92764_c2	7.0309	27.5778	44.4147
comp92781_c0	18.6433	1.809	3.9616
comp92877_c0	3.65363	12.8894	18.1421
comp92899_c0	60.6348	36.2427	180.309
comp92908_c0	721.883	39.4308	60.3557
comp92917_c0	1.26257	15.5203	5.86717
comp93039_c1	59.1422	27.3933	18.1096
comp93079_c0	2.68392	0.226562	0.488998
comp93086_c0	14.8048	3.22185	4.50427
comp93160_c1	12.9958	236.345	306.477
comp93188_c0	969.31	125.873	191.584
comp93358_c0	32.7851	60.6491	295.638
comp93444_c1	3.17859	0	0
comp93537_c0	229.004	9.43024	11.0051
comp93556_c0	2.48229	696.694	16.8481
comp93587_c0	33.1666	87.9058	138.795
comp93630_c0	25.3746	74.8183	151.044
comp93708_c0	283.777	14.5698	16.2562
comp93749_c0	9.53304	72.1476	106.917
comp93760_c0	21.3665	73.4934	85.7819
comp93842_c0	21.7616	153.765	151.141
comp93896_c0	188.842	7.85584	8.61579
comp93942_c0	201.227	24.9637	25.0513
comp93962_c0	25.1501	95.1914	126.189
comp94084_c0	11.9865	23.2443	54.3631
comp94120_c0	9.41694	54.3995	47.4652
comp94244_c0	160.099	8.09351	15.429
comp94713_c0	3.39975	17.2342	64.687
comp94723_c0	4.85273	35.1813	68.6969
comp94749_c0	142.747	23.1182	19.4757
comp94757_c0	5.35008	25.1897	41.042
comp94823_c0	83.8097	3.46359	5.1046
comp94848_c0	110.921	15.4589	19.7098
comp94979_c0	60.581	13.4882	18.0982
comp95043_c0	101.42	17.6109	24.3884
comp95122_c0	130.593	3.08693	7.281
comp95125_c0	7.29695	18.56	35.6695
comp95564_c0	9.54061	14.3075	42.2441
comp95582_c0	14.1018	128.596	139.995
comp95717_c0	36.0338	10.7188	8.99101
comp95722_c0	2.22515	4.37414	33.4574
comp95733_c1	13.1492	0.815709	2.45298
comp96039_c0	58.5692	6.42717	13.1641
comp96097_c0	42.4381	6.23515	10.6348
comp96200_c0	5.08542	18.0191	24.0099
comp96545_c0	6.86697	25.8605	28.1656
comp96552_c0	1.81544	10.1774	38.7469
comp96582_c0	111.289	0.437352	0.708769
comp96720_c0	72.8597	4.36688	9.49976
comp96827_c0	19.2234	5.356	31.258
comp97016_c0	36.3872	7.00421	7.47182
comp97215_c0	2.3244	11.2663	17.0388
comp97357_c0	2.27118	14.1224	15.3547
comp97805_c0	3.62226	19.1518	16.3759
comp98022_c0	40.57	6.41338	8.4368
comp98092_c0	31.1817	13.9094	7.21443
comp98109_c0	1.28472	18.4892	13.8527
comp98238_c0	4.15384	13.3433	22.7353
comp98317_c0	48.407	7.62017	9.92431
comp98442_c0	37.4681	5.40206	3.4921
comp98479_c0	1.19751	13.3069	21.7587
comp98588_c0	5.60589	9.94577	25.8195
comp98687_c0	63.4424	0.330896	1.5602
comp98784_c0	27.4297	12.5471	6.22392
comp99239_c0	42.7337	0.34774	0.310421
comp99265_c0	1.69714	9.12136	15.4825
comp99363_c0	0.779618	3.79916	16.3395
comp99778_c0	29.0899	5.80053	6.68162
comp99870_c0	1.86411	8.78373	11.3538
