# Supplementary material for: Analysis of transcriptome in hickory (Carya cathayensis), and uncover the dynamics in the hormonal signaling pathway during graft process
Source: BMC Genomics. 2016 Nov 17;17:935. doi: 10.1186/s12864-016-3182-4 (PMC5114764; doi:10.1186/s12864-016-3182-4)
Supplement: Additional file 8: — The expression level of auxin signaling pathway related genes. (XLSX 15 kb) [file 12864_2016_3182_MOESM8_ESM.xlsx]

## Sheet: Sheet1
Table S6 The expression level of auxin signaling pathway related genes
gene_id	Cc_0D_readcount	Cc_7D_readcount	Cc_14D_readcount
ARF
comp109743_c0	1.13202	-0.763237	-0.368783
comp188382_c0	-1.15457	0.562293	0.592277
comp422854_c0	1.1043	-0.844358	-0.259946
comp61544_c0	0.365518	-1.13134	0.765818
comp81444_c2	-1.05143	0.939081	0.112348
comp82351_c1	-0.993996	1.0059	-0.0119011
comp82535_c0	1.10892	-0.833257	-0.275659
comp82535_c1	1.11132	-0.827179	-0.284143
comp84330_c0	-1.12641	0.783209	0.3432
comp84992_c0	-0.960131	1.03559	-0.0754622
comp89061_c0	1.1535	-0.622264	-0.53124
comp89503_c1	-0.98141	1.01761	-0.0361979
comp90439_c0	-0.920133	1.06423	-0.144099
comp90652_c0	-0.666275	-0.483599	1.14987
comp91161_c0	1.15459	-0.563151	-0.591434
comp91742_c0	-1.08816	0.878638	0.209524
comp92043_c0	-0.613243	-0.540698	1.15394
comp92251_c0	-1.13788	0.738993	0.398889
comp92251_c1	0.632816	0.520047	-1.15286
comp92450_c0	-0.419818	1.14147	-0.721656
comp96594_c0	-0.396793	1.1375	-0.740707
comp48875_c0	-0.663572	-0.486599	1.15017
Aux/IAA
comp84077_c0	1.12844	-0.352181	-0.776263
comp68477_c0	-0.665688	1.14994	-0.484251
comp76429_c0	1.01307	-0.0266654	-0.986401
comp84077_c0	1.12844	-0.352181	-0.776263
comp84559_c0	0.753185	-1.13457	0.381388
comp87347_c1	1.08437	-0.198507	-0.885859
comp92124_c1	-0.970364	1.02721	-0.0568471
PIN
comp81112_c0	-1.14273	0.42776	0.714972
comp194811_c0	-1.03172	0.964928	0.0667943
comp282487_c0	0.329231	0.793875	-1.12311
comp316239_c0	0	0	0
comp355785_c0	0	0	0
comp382137_c0	-1.15409	0.609507	0.544585
comp404364_c0	0	0	0
comp412228_c0	-1.12734	0.780064	0.347278
comp42647_c0	-0.250203	-0.851141	1.10134
comp56686_c0	-0.71524	-0.427443	1.14268
comp59759_c0	-0.70716	-0.436954	1.14411
comp59759_c1	0.801089	-1.12075	0.319659
comp81112_c0	-1.14273	0.42776	0.714972
comp86194_c1	-1.14976	0.667286	0.482474
comp87897_c0	-1.05776	0.929945	0.127819
comp91224_c0	-1.13103	0.766942	0.364092
Aux
comp81218_c0	-1.11761	0.810228	0.307381
comp217649_c0	0.807437	0.311148	-1.11859
comp227417_c0	-1.10726	0.269926	0.837331
comp48334_c0	-0.743298	-0.393617	1.13691
comp512887_c0	-0.259616	-0.844589	1.1042
comp68408_c0	-1.02312	0.047961	0.975157
comp81218_c0	-1.11761	0.810228	0.307381
comp81292_c0	-1.13979	0.730058	0.409736
comp81392_c0	1.0822	-0.889851	-0.192353
comp81435_c0	1.08276	-0.193925	-0.888834
comp82830_c0	-1.01808	0.0371933	0.980884
comp84277_c0	-0.831457	-0.27818	1.10964
comp91337_c0	1.15059	-0.490973	-0.659615
auxin induced protein
comp81292_c0	-1.13979	0.730058	0.409736
comp81392_c0	1.0822	-0.889851	-0.192353
comp81435_c0	1.08276	-0.193925	-0.888834
comp82830_c0	-1.01808	0.0371933	0.980884
comp104895_c0	-1.00821	0.991585	0.0166235
comp124562_c0	-1.05921	0.927802	0.131404
comp139207_c0	1.14364	-0.709927	-0.433708
comp171721_c0	1.02813	-0.0588624	-0.969269
comp26266_c0	1.15348	-0.530727	-0.622751
comp45517_c0	-1.15243	0.638842	0.513592
comp50897_c0	0.686805	-1.14728	0.460479
comp53668_c0	1.11908	-0.805992	-0.313093
comp66188_c0	-0.797576	-0.324333	1.12191
comp66960_c0	0.230764	0.864445	-1.09521
comp73261_c0	-1.00421	0.995732	0.00848157
comp77716_c0	-1.12159	0.323032	0.798556
comp77855_c0	-0.965477	-0.0657959	1.03127
comp78572_c0	1.1452	-0.444575	-0.700624
comp80797_c0	-0.792072	1.12368	-0.331608
comp85292_c0	1.14949	-0.479839	-0.669649
comp85495_c0	-0.573408	-0.581284	1.15469
comp86170_c1	1.13032	-0.360764	-0.769558
comp87502_c0	1.14001	-0.729003	-0.411009
comp91897_c0	-0.845095	1.10399	-0.258892
comp92090_c2	0.380832	-1.13446	0.753632
comp92346_c0	0.17763	-1.07691	0.899282
comp98177_c0	-0.995357	-0.00922313	1.00458
GH3
comp41777_c0	0.974964	0.0483202	-1.02328
comp65539_c0	1.1212	-0.79972	-0.321483
comp85186_c0	0.987015	-1.0125	0.0254831
Auxin binding protein
comp100222_c0	1.06533	-0.91842	-0.146907
comp48946_c0	-1.04379	0.0942541	0.949536
BIG
comp89457_c0	-0.149841	-0.916624	1.06647
comp61963_c0	-1.13847	0.736306	0.402165
TIR
comp97002_c0	-0.679409	-0.468876	1.14829
