# Supplementary material for: Analysis of transcriptome in hickory (Carya cathayensis), and uncover the dynamics in the hormonal signaling pathway during graft process
Source: BMC Genomics. 2016 Nov 17;17:935. doi: 10.1186/s12864-016-3182-4 (PMC5114764; doi:10.1186/s12864-016-3182-4)
Supplement: Additional file 9: — The expression level of cytokinin signaling pathway related genes. (XLSX 11 kb) [file 12864_2016_3182_MOESM9_ESM.xlsx]

## Sheet: Sheet1
Table S7 The expression level of cytokinin signaling pathway related genes
AHK	Cc_0D	Cc_7D	Cc_14D
comp113371_c0	-0.95305	1.04112	-0.0880733
comp75037_c1	-1.06862	0.913171	0.155451
comp75037_c0	-1.15165	0.648442	0.50321
comp48382_c0	-1.12168	0.79828	0.323398
comp56036_c0	-1.14984	0.483286	0.666556
comp90336_c0	-1.1547	0.575231	0.579467
comp91763_c1	-1.0593	0.131646	0.927657
comp90336_c1	-1.13387	0.756024	0.377845
comp75037_c2	-1.11446	0.295523	0.818933
comp75037_c3	-1.14504	0.7016	0.443441
comp202397_c0	-1.06765	0.152907	0.91474
AHP
comp70627_c2	1.12158	0.903452	0
comp66316_c0	0	0.438149	0
ARR-A
comp69732_c0	1.15422	-0.548156	-0.60606
comp63651_c0	-0.906055	1.07295	-0.166891
comp75680_c0	1.01507	-0.984221	-0.0308451
comp89423_c1	0.0400108	0.979394	-1.0194
ARR-B
comp58460_c0	0.994461	0.0109866	-1.00545
comp84266_c0	-1.15401	0.542348	0.611659
comp320953_c0	-0.322104	-0.799253	1.12136
comp240743_c0	-1.03801	0.0809447	0.957068
comp515583_c0	0.468851	-1.14828	0.679431
comp90897_c0	0.580514	-1.15469	0.574181
comp87723_c0	0.931501	-1.05671	0.125207
comp212565_c0	-0.863628	1.0956	-0.231971
comp48200_c0	1.1372	-0.742044	-0.395156
comp92083_c0	0.208133	-1.08769	0.879555
comp202598_c0	0.834606	-1.10837	0.273764
