# Supplementary material for: Analysis of transcriptome in hickory (Carya cathayensis), and uncover the dynamics in the hormonal signaling pathway during graft process
Source: BMC Genomics. 2016 Nov 17;17:935. doi: 10.1186/s12864-016-3182-4 (PMC5114764; doi:10.1186/s12864-016-3182-4)
Supplement: Additional file 10: — The phylogenetic data of auxin signaling pathway and cytokinin signaling pathway genes. (XLSX 28 kb) [file 12864_2016_3182_MOESM10_ESM.xlsx]

## Sheet: Sheet1
Table S8 The phylogenetic data of auxin signaling pathway and cytokinin signaling pathway genes.
ARF	Gene Length	NR GI	NR ID	NR Score	NR Evalue	NR Description	NT GI	NT ID	NT Score	NT Evalue	NT Description	Swissprot ID	Swissprot Score	Swissprot Evalue	Swissprot Description	PFAM ID	PFAM description
comp109743_c0	475	356544621	XP_003540747.1	237	1.85408e-20	PREDICTED: auxin response factor 4-like [Glycine max]	--	--	--	--	--	Q9ZTX9	162	6.23889e-12	Auxin response factor 4 OS=Arabidopsis thaliana GN=ARF4 PE=1 SV=1	PF02309	AUX/IAA family
comp188382_c0	342	255557566	XP_002519813.1	578	2.3525e-67	Auxin response factor, putative [Ricinus communis]	224118763	XM_002331404.1	218	4.10994e-109	Populus trichocarpa predicted protein, mRNA	Q0D9R7	514	1.28034e-59	Auxin response factor 19 OS=Oryza sativa subsp. japonica GN=ARF19 PE=2 SV=2	PF02362	B3 DNA binding domain
comp422854_c0	388	356545983	XP_003541412.1	240	2.19741e-21	PREDICTED: auxin response factor 18-like [Glycine max]	--	--	--	--	--	Q653H7	201	2.63132e-17	Auxin response factor 18 OS=Oryza sativa subsp. japonica GN=ARF18 PE=2 SV=1	--	--
comp61544_c0	337	206572097	ACI13681.1	480	7.94721e-55	putative auxin response factor ARF16 [Malus x domestica]	--	--	--	--	--	Q6K223	390	1.33549e-43	Auxin response factor 8 OS=Oryza sativa subsp. japonica GN=ARF8 PE=2 SV=1	--	--
comp81444_c2	241	442751169	JAA67744.1	330	1.51239e-37	Putative auxin response factor [Ixodes ricinus]	--	--	--	--	--	Q8L7G0	258	9.37871e-26	Auxin response factor 1 OS=Arabidopsis thaliana GN=ARF1 PE=1 SV=2	--	--
comp82351_c1	926	359492211	XP_003634382.1	754	3.60149e-89	PREDICTED: auxin response factor 5-like isoform 2 [Vitis vinifera]	--	--	--	--	--	P93024	217	6.36412e-18	Auxin response factor 5 OS=Arabidopsis thaliana GN=ARF5 PE=1 SV=3	--	--
comp82535_c0	269	359479063	XP_002285019.2	186	1.37659e-14	PREDICTED: auxin response factor 4-like [Vitis vinifera]	--	--	--	--	--	--	--	--	--	--	--
comp82535_c1	288	359479063	XP_002285019.2	345	4.76715e-36	PREDICTED: auxin response factor 4-like [Vitis vinifera]	--	--	--	--	--	--	--	--	--	--	--
comp84330_c0	1090	225456475	XP_002284543.1	531	1.00283e-57	PREDICTED: auxin response factor 2 [Vitis vinifera]	--	--	--	--	--	Q94JM3	474	3.61979e-51	Auxin response factor 2 OS=Arabidopsis thaliana GN=ARF2 PE=1 SV=2	--	--
comp84992_c0	1620	225443952	XP_002279808.1	1416	0	PREDICTED: auxin response factor 6-like [Vitis vinifera]	225443951	XM_002279772.1	573	0	PREDICTED: Vitis vinifera auxin response factor 6-like (LOC100242923), mRNA	Q9ZTX8	1003	3.04298e-123	Auxin response factor 6 OS=Arabidopsis thaliana GN=ARF6 PE=1 SV=2	PF02309//PF05236	AUX/IAA family//Transcription initiation factor TFIID component TAF4 family
comp89061_c0	2069	359489584	XP_002264072.2	2049	0	PREDICTED: auxin response factor 18-like [Vitis vinifera]	359489583	XM_002264036.2	365	0	PREDICTED: Vitis vinifera auxin response factor 18-like (LOC100265555), mRNA	Q9XED8	1399	0	Auxin response factor 9 OS=Arabidopsis thaliana GN=ARF9 PE=1 SV=1	PF02362//PF06507//PF02309//PF01506	B3 DNA binding domain//Auxin response factor//AUX/IAA family//Hepatitis C virus non-structural 5a protein membrane anchor
comp89503_c1	4837	255550359	XP_002516230.1	1303	1.36847e-152	Auxin response factor, putative [Ricinus communis]	255550358	XM_002516184.1	404	0	Ricinus communis Auxin response factor, putative, mRNA	Q8RYC8	923	1.36294e-102	Auxin response factor 19 OS=Arabidopsis thaliana GN=ARF19 PE=1 SV=2	PF02362//PF02309//PF06507	B3 DNA binding domain//AUX/IAA family//Auxin response factor
comp90439_c0	2518	255545568	XP_002513844.1	1867	0	Auxin response factor, putative [Ricinus communis]	--	--	--	--	--	Q84WU6	1335	1.23438e-172	Auxin response factor 17 OS=Arabidopsis thaliana GN=ARF17 PE=2 SV=1	PF02362//PF06507	B3 DNA binding domain//Auxin response factor
comp90652_c0	2920	356543365	XP_003540131.1	2642	0	PREDICTED: auxin response factor 1-like [Glycine max]	225465264	XM_002268312.1	879	0	PREDICTED: Vitis vinifera auxin response factor 1-like (LOC100264303), mRNA	Q8L7G0	2213	0	Auxin response factor 1 OS=Arabidopsis thaliana GN=ARF1 PE=1 SV=2	PF06507//PF02309//PF04501//PF04206//PF02362	Auxin response factor//AUX/IAA family//Baculovirus major capsid protein VP39//Tetrahydromethanopterin S-methyltransferase, subunit E//B3 DNA binding domain
comp91161_c0	5318	225456475	XP_002284543.1	3105	0	PREDICTED: auxin response factor 2 [Vitis vinifera]	359491136	XM_002284507.2	828	0	PREDICTED: Vitis vinifera auxin response factor 2-like (LOC100268072), mRNA	Q94JM3	2594	0	Auxin response factor 2 OS=Arabidopsis thaliana GN=ARF2 PE=1 SV=2	PF02866//PF00056//PF02362//PF01113//PF02309//PF02056//PF01073//PF06507	lactate/malate dehydrogenase, alpha/beta C-terminal domain//lactate/malate dehydrogenase, NAD binding domain//B3 DNA binding domain//Dihydrodipicolinate reductase, N-terminus//AUX/IAA family//Family 4 glycosyl hydrolase//3-beta hydroxysteroid dehydrogenase/isomerase family//Auxin response factor
comp91742_c0	2914	225443952	XP_002279808.1	2312	0	PREDICTED: auxin response factor 6-like [Vitis vinifera]	255584508	XM_002532937.1	931	0	Ricinus communis Auxin response factor, putative, mRNA	Q9ZTX8	2134	0	Auxin response factor 6 OS=Arabidopsis thaliana GN=ARF6 PE=1 SV=2	PF00659//PF07988//PF02362//PF06507	POLO box duplicated region//LMSTEN motif//B3 DNA binding domain//Auxin response factor
comp92043_c0	3289	206572097	ACI13681.1	2929	0	putative auxin response factor ARF16 [Malus x domestica]	206572096	FJ177422.1	934	0	Malus x domestica putative auxin response factor ARF16 mRNA, complete cds	Q653H7	2175	0	Auxin response factor 18 OS=Oryza sativa subsp. japonica GN=ARF18 PE=2 SV=1	PF02309//PF06507//PF02362//PF01428	AUX/IAA family//Auxin response factor//B3 DNA binding domain//AN1-like Zinc finger
comp92251_c0	3216	359483904	XP_002273401.2	2188	0	PREDICTED: auxin response factor 3-like [Vitis vinifera]	359483903	XM_002273365.2	559	0	PREDICTED: Vitis vinifera auxin response factor 3-like (LOC100245251), mRNA	O23661	1506	0	Auxin response factor 3 OS=Arabidopsis thaliana GN=ARF3 PE=1 SV=2	PF02362//PF06507	B3 DNA binding domain//Auxin response factor
comp92251_c1	513	359479063	XP_002285019.2	317	4.542e-31	PREDICTED: auxin response factor 4-like [Vitis vinifera]	255570832	XM_002526323.1	111	1.92537e-49	Ricinus communis Auxin response factor, putative, mRNA	Q9ZTX9	181	3.19994e-14	Auxin response factor 4 OS=Arabidopsis thaliana GN=ARF4 PE=1 SV=1	PF02309	AUX/IAA family
comp92450_c0	3228	225435334	XP_002282437.1	2622	0	PREDICTED: auxin response factor 18-like [Vitis vinifera]	225435333	XM_002282401.1	783	0	PREDICTED: Vitis vinifera auxin response factor 18-like (LOC100256989), mRNA	Q653H7	2039	0	Auxin response factor 18 OS=Oryza sativa subsp. japonica GN=ARF18 PE=2 SV=1	PF02309//PF06507//PF02362	AUX/IAA family//Auxin response factor//B3 DNA binding domain
comp96594_c0	471	356553218	XP_003544955.1	152	1.93361e-09	PREDICTED: auxin response factor 8-like [Glycine max]	--	--	--	--	--	Q9FGV1	136	1.35316e-08	Auxin response factor 8 OS=Arabidopsis thaliana GN=ARF8 PE=2 SV=2	--	--
comp48875_c0	2225	356573010	XP_003554658.1	1286	5.84132e-167	PREDICTED: protein AUXIN RESPONSE 4-like [Glycine max]	255542641	XM_002512338.1	159	1.82259e-75	Ricinus communis conserved hypothetical protein, mRNA	Q9FZ33	1161	1.60776e-149	Protein AUXIN RESPONSE 4 OS=Arabidopsis thaliana GN=AXR4 PE=1 SV=1	PF02535//PF03824	ZIP Zinc transporter//High-affinity nickel-transport protein
Aux/IAA
comp84077_c0	2199	225445174	XP_002284118.1	1028	8.57797e-131	PREDICTED: auxin-responsive protein IAA27 isoform 1 [Vitis vinifera]	302398572	HM122442.1	343	9.3426e-178	Malus x domestica ARF domain class transcription factor (IAA12) mRNA, complete cds	Q9ZSY8	792	3.22022e-97	Auxin-responsive protein IAA27 OS=Arabidopsis thaliana GN=IAA27 PE=1 SV=1	PF02309	AUX/IAA family
comp68477_c0	1275	225445356	XP_002284861.1	607	3.46182e-73	PREDICTED: auxin-responsive protein IAA7-like [Vitis vinifera]	255559922	XM_002520934.1	50	4.04189e-15	Ricinus communis Auxin-induced protein AUX28, putative, mRNA	P93830	426	1.18307e-47	Auxin-responsive protein IAA17 OS=Arabidopsis thaliana GN=IAA17 PE=1 SV=2	PF02309	AUX/IAA family
comp76429_c0	1269	255552973	XP_002517529.1	739	5.46737e-93	Auxin-responsive protein IAA1, putative [Ricinus communis]	356533740	XM_003535370.1	61	3.08754e-21	PREDICTED: Glycine max auxin-induced protein 22B-like (LOC100780396), mRNA	Q38832	516	7.73567e-61	Auxin-responsive protein IAA14 OS=Arabidopsis thaliana GN=IAA14 PE=1 SV=2	PF02309	AUX/IAA family
comp84077_c0	2199	225445174	XP_002284118.1	1028	8.57797e-131	PREDICTED: auxin-responsive protein IAA27 isoform 1 [Vitis vinifera]	302398572	HM122442.1	343	9.3426e-178	Malus x domestica ARF domain class transcription factor (IAA12) mRNA, complete cds	Q9ZSY8	792	3.22022e-97	Auxin-responsive protein IAA27 OS=Arabidopsis thaliana GN=IAA27 PE=1 SV=1	PF02309	AUX/IAA family
comp84559_c0	942	359482910	XP_003632858.1	931	8.12772e-122	PREDICTED: auxin-responsive protein IAA27-like isoform 2 [Vitis vinifera]	359482909	XM_003632810.1	347	2.34509e-180	PREDICTED: Vitis vinifera auxin-responsive protein IAA27-like, transcript variant 2 (LOC100253148), mRNA	Q38826	461	7.5582e-53	Auxin-responsive protein IAA8 OS=Arabidopsis thaliana GN=IAA8 PE=1 SV=1	PF02309	AUX/IAA family
comp87347_c1	1575	359480055	XP_002269922.2	701	6.28515e-85	PREDICTED: auxin-responsive protein IAA11-like [Vitis vinifera]	359477689	XM_002285447.2	103	1.73013e-44	PREDICTED: Vitis vinifera auxin-responsive protein IAA13-like, transcript variant 2 (LOC100256286), mRNA	Q38829	533	5.29759e-62	Auxin-responsive protein IAA11 OS=Arabidopsis thaliana GN=IAA11 PE=1 SV=1	PF02309//PF07127	AUX/IAA family//Late nodulin protein
comp92124_c1	2590	359482888	XP_002283588.2	979	2.2916e-121	PREDICTED: auxin-responsive protein IAA26-like [Vitis vinifera]	349724106	FQ382369.1	311	6.77532e-160	Vitis vinifera clone SS0ABG5YL18	Q8LAL2	532	9.37308e-60	Auxin-responsive protein IAA26 OS=Arabidopsis thaliana GN=IAA26 PE=1 SV=2	PF02309	AUX/IAA family
PIN
comp81112_c0	2890	224101827	XP_002312436.1	2549	0	auxin efflux carrier component [Populus trichocarpa]	224101826	XM_002312400.1	450	0	Populus trichocarpa auxin efflux carrier component (PIN6), mRNA	Q9S7Z8	2265	0	Auxin efflux carrier component 3 OS=Arabidopsis thaliana GN=PIN3 PE=1 SV=1	PF03547	Membrane transport protein
comp194811_c0	276	357509327	XP_003624952.1	371	2.57199e-40	Auxin efflux carrier component [Medicago truncatula]	--	--	--	--	--	P0C0X5	258	9.71331e-26	Probable auxin efflux carrier component 1b OS=Oryza sativa subsp. japonica GN=PIN1B PE=2 SV=1	PF03547	Membrane transport protein
comp282487_c0	334	350539579	NP_001234199.1	314	2.51874e-32	auxin efflux facilitator SlPIN6 [Solanum lycopersicum]	--	--	--	--	--	Q9SQH6	245	1.3292e-23	Probable auxin efflux carrier component 6 OS=Arabidopsis thaliana GN=PIN6 PE=2 SV=2	--	--
comp316239_c0	362	225452702	XP_002282480.1	169	1.76592e-12	PREDICTED: auxin efflux carrier component 1 [Vitis vinifera]	--	--	--	--	--	Q9LFP6	145	2.3064e-10	Putative auxin efflux carrier component 5 OS=Arabidopsis thaliana GN=PIN5 PE=2 SV=1	--	--
comp355785_c0	363	255552545	XP_002517316.1	501	7.24866e-58	Auxin efflux carrier component, putative [Ricinus communis]	--	--	--	--	--	Q5SMQ9	247	1.06575e-23	Auxin efflux carrier component 1 OS=Oryza sativa subsp. japonica GN=PIN1 PE=2 SV=1	PF03547	Membrane transport protein
comp382137_c0	348	224066749	XP_002302196.1	532	4.0549e-63	auxin efflux carrier component [Populus trichocarpa]	--	--	--	--	--	Q9SQH6	464	3.97733e-54	Probable auxin efflux carrier component 6 OS=Arabidopsis thaliana GN=PIN6 PE=2 SV=2	PF03547	Membrane transport protein
comp404364_c0	207	224066749	XP_002302196.1	298	9.53137e-31	auxin efflux carrier component [Populus trichocarpa]	--	--	--	--	--	Q9SQH6	257	6.08383e-26	Probable auxin efflux carrier component 6 OS=Arabidopsis thaliana GN=PIN6 PE=2 SV=2	PF03547	Membrane transport protein
comp412228_c0	387	359492309	XP_002278449.2	360	2.51999e-38	PREDICTED: probable auxin efflux carrier component 6-like [Vitis vinifera]	--	--	--	--	--	Q9SQH6	269	1.11591e-26	Probable auxin efflux carrier component 6 OS=Arabidopsis thaliana GN=PIN6 PE=2 SV=2	PF03547	Membrane transport protein
comp42647_c0	407	224082398	XP_002306678.1	579	1.21928e-69	auxin efflux carrier component [Populus trichocarpa]	224082397	XM_002306642.1	221	1.0686e-110	Populus trichocarpa auxin efflux carrier component (PIN4), mRNA	Q9SQH6	533	9.08214e-64	Probable auxin efflux carrier component 6 OS=Arabidopsis thaliana GN=PIN6 PE=2 SV=2	PF03547	Membrane transport protein
comp56686_c0	245	356552773	XP_003544737.1	216	5.2623e-19	PREDICTED: probable auxin efflux carrier component 6-like [Glycine max]	--	--	--	--	--	Q9SQH6	139	9.96869e-10	Probable auxin efflux carrier component 6 OS=Arabidopsis thaliana GN=PIN6 PE=2 SV=2	--	--
comp59759_c0	218	33339150	AAQ14257.1	347	2.97233e-37	auxin efflux carrier [Momordica charantia]	--	--	--	--	--	Q67UL3	295	3.71963e-31	Probable auxin efflux carrier component 1c OS=Oryza sativa subsp. japonica GN=PIN1C PE=2 SV=1	PF08219//PF03547	Outer membrane protein TOM13//Membrane transport protein
comp59759_c1	221	224118654	XP_002317874.1	338	4.27775e-36	auxin efflux carrier component [Populus trichocarpa]	--	--	--	--	--	Q5SMQ9	197	1.20901e-17	Auxin efflux carrier component 1 OS=Oryza sativa subsp. japonica GN=PIN1 PE=2 SV=1	--	--
comp81112_c0	2890	224101827	XP_002312436.1	2549	0	auxin efflux carrier component [Populus trichocarpa]	224101826	XM_002312400.1	450	0	Populus trichocarpa auxin efflux carrier component (PIN6), mRNA	Q9S7Z8	2265	0	Auxin efflux carrier component 3 OS=Arabidopsis thaliana GN=PIN3 PE=1 SV=1	PF03547	Membrane transport protein
comp86194_c1	1690	225440093	XP_002282650.1	2010	0	PREDICTED: probable auxin efflux carrier component 1c-like isoform 2 [Vitis vinifera]	225440098	XM_002282657.1	475	0	PREDICTED: Vitis vinifera probable auxin efflux carrier component 1c-like, transcript variant 2 (LOC100258578), mRNA	Q5SMQ9	1314	3.53073e-173	Auxin efflux carrier component 1 OS=Oryza sativa subsp. japonica GN=PIN1 PE=2 SV=1	PF03547	Membrane transport protein
comp87897_c0	645	18379216	NP_565261.1	702	1.11365e-85	auxin efflux carrier component 4 [Arabidopsis thaliana]	224434587	AB488681.1	131	1.87105e-60	Pisum sativum PsPIN2 mRNA for putative auxin transport facilitator protein, complete cds	Q8RWZ6	702	8.48867e-87	Auxin efflux carrier component 4 OS=Arabidopsis thaliana GN=PIN4 PE=1 SV=1	PF03547	Membrane transport protein
comp91224_c0	2596	225456149	XP_002282220.1	2746	0	PREDICTED: probable auxin efflux carrier component 1c isoform 1 [Vitis vinifera]	224118653	XM_002317838.1	41	8.39694e-10	Populus trichocarpa auxin efflux carrier component (PIN7), mRNA	Q67UL3	2260	0	Probable auxin efflux carrier component 1c OS=Oryza sativa subsp. japonica GN=PIN1C PE=2 SV=1	PF03547//PF01621//PF12009	Membrane transport protein//Cell fusion glycoprotein K//Telomerase ribonucleoprotein complex - RNA binding domain
Aux
comp81218_c0	266	126217792	ABN81349.1	391	1.88018e-43	auxin influx transport protein [Casuarina glauca]	312281792	AK352676.1	72	4.4941e-28	Thellungiella halophila mRNA, complete cds, clone: RTFL01-01-L23	Q8L884	344	4.50994e-38	Auxin transporter-like protein 4 OS=Medicago truncatula GN=LAX4 PE=2 SV=1	--	--
comp217649_c0	865	356519427	XP_003528374.1	675	9.77698e-86	PREDICTED: auxin-induced protein AUX22-like [Glycine max]	224073803	XM_002304143.1	137	1.1751e-63	Populus trichocarpa predicted protein, mRNA	P13088	652	2.80957e-83	Auxin-induced protein AUX22 OS=Glycine max GN=AUX22 PE=2 SV=1	PF00564//PF02309	PB1 domain//AUX/IAA family
comp227417_c0	321	365189142	CCF23028.1	122	3.44773e-06	auxin influx carrier protein [Mangifera indica]	--	--	--	--	--	Q8L883	117	9.83661e-07	Auxin transporter-like protein 5 OS=Medicago truncatula GN=LAX5 PE=2 SV=1	--	--
comp48334_c0	1785	126217796	ABN81351.1	2376	0	auxin influx transport protein [Casuarina glauca]	126217797	EF416282.1	966	0	Casuarina glauca auxin influx transport protein (LAX3) mRNA, complete cds	Q9FEL6	2215	0	Auxin transporter-like protein 3 OS=Medicago truncatula GN=LAX3 PE=2 SV=1	--	--
comp512887_c0	221	365189138	CCF23026.1	349	7.61388e-38	auxin influx carrier protein [Mangifera indica]	224082245	XM_002306579.1	83	2.80212e-34	Populus trichocarpa auxin influx carrier component (PtrAUX7), mRNA	Q8L883	316	1.80922e-34	Auxin transporter-like protein 5 OS=Medicago truncatula GN=LAX5 PE=2 SV=1	--	--
comp68408_c0	436	365189142	CCF23028.1	754	6.59652e-96	auxin influx carrier protein [Mangifera indica]	224080599	XM_002306139.1	265	3.99668e-135	Populus trichocarpa auxin influx carrier component (PtrAUX5), mRNA	Q8L883	707	4.61457e-90	Auxin transporter-like protein 5 OS=Medicago truncatula GN=LAX5 PE=2 SV=1	--	--
comp81218_c0	266	126217792	ABN81349.1	391	1.88018e-43	auxin influx transport protein [Casuarina glauca]	312281792	AK352676.1	72	4.4941e-28	Thellungiella halophila mRNA, complete cds, clone: RTFL01-01-L23	Q8L884	344	4.50994e-38	Auxin transporter-like protein 4 OS=Medicago truncatula GN=LAX4 PE=2 SV=1	--	--
comp81292_c0	1439	225427810	XP_002270504.1	515	1.59459e-60	PREDICTED: auxin-induced protein 15A [Vitis vinifera]	29122770	AP006133.1	109	7.28735e-48	Lotus japonicus genomic DNA, chromosome 1, clone: LjT09O08, TM0231a, complete sequence	P33081	218	8.70619e-20	Auxin-induced protein 15A OS=Glycine max PE=2 SV=1	PF04831	Popeye protein conserved region
comp81392_c0	1128	255538892	XP_002510511.1	682	4.9904e-86	Auxin-induced protein 6B, putative [Ricinus communis]	27450528	AF467900.1	233	6.64799e-117	Prunus persica clone pPn31C7 hypothetical proteins, and hypothetical transcription factor genes, complete cds	P33083	179	9.83863e-15	Auxin-induced protein 6B OS=Glycine max PE=2 SV=1	--	--
comp81435_c0	1389	225432890	XP_002284121.1	756	1.95801e-95	PREDICTED: auxin-induced protein 22D [Vitis vinifera]	359479596	XM_002281660.2	127	6.92927e-58	PREDICTED: Vitis vinifera auxin-induced protein 22D-like (LOC100264878), mRNA	P32294	642	1.61808e-79	Auxin-induced protein 22B OS=Vigna radiata var. radiata GN=AUX22B PE=2 SV=1	PF02309	AUX/IAA family
comp82830_c0	648	225431243	XP_002267729.1	73	8.63228e-09	PREDICTED: auxin-induced protein 5NG4 [Vitis vinifera]	--	--	--	--	--	Q6J163	57	6.40561e-07	Auxin-induced protein 5NG4 OS=Pinus taeda PE=2 SV=1	--	--
comp84277_c0	630	365189140	CCF23027.1	399	1.19451e-42	auxin influx carrier protein [Mangifera indica]	381280186	JQ279705.1	150	5.00341e-71	Mangifera indica cultivar Zihua auxin influx carrier component (AUX4) mRNA, complete cds	Q8L883	382	1.99265e-41	Auxin transporter-like protein 5 OS=Medicago truncatula GN=LAX5 PE=2 SV=1	--	--
comp91337_c0	2039	126217792	ABN81349.1	2193	0	auxin influx transport protein [Casuarina glauca]	126217793	EF416280.1	817	0	Casuarina glauca auxin influx transport protein (AUX1) mRNA, complete cds	Q9FEL7	2157	0	Auxin transporter-like protein 2 OS=Medicago truncatula GN=LAX2 PE=2 SV=1	--	--
auxin induced protein
comp81292_c0	1439	225427810	XP_002270504.1	515	1.59459e-60	PREDICTED: auxin-induced protein 15A [Vitis vinifera]	29122770	AP006133.1	109	7.28735e-48	Lotus japonicus genomic DNA, chromosome 1, clone: LjT09O08, TM0231a, complete sequence	P33081	218	8.70619e-20	Auxin-induced protein 15A OS=Glycine max PE=2 SV=1	PF04831	Popeye protein conserved region
comp81435_c0	1389	225432890	XP_002284121.1	756	1.95801e-95	PREDICTED: auxin-induced protein 22D [Vitis vinifera]	359479596	XM_002281660.2	127	6.92927e-58	PREDICTED: Vitis vinifera auxin-induced protein 22D-like (LOC100264878), mRNA	P32294	642	1.61808e-79	Auxin-induced protein 22B OS=Vigna radiata var. radiata GN=AUX22B PE=2 SV=1	PF02309	AUX/IAA family
comp82830_c0	648	225431243	XP_002267729.1	73	8.63228e-09	PREDICTED: auxin-induced protein 5NG4 [Vitis vinifera]	--	--	--	--	--	Q6J163	57	6.40561e-07	Auxin-induced protein 5NG4 OS=Pinus taeda PE=2 SV=1	--	--
comp104895_c0	1223	225430947	XP_002271427.1	384	3.50165e-42	PREDICTED: auxin-induced protein 15A [Vitis vinifera]	449458559	XM_004146967.1	71	8.20651e-27	PREDICTED: Cucumis sativus auxin-induced protein X10A-like (LOC101212889), mRNA	P33080	264	1.49753e-26	Auxin-induced protein X10A OS=Glycine max PE=2 SV=1	--	--
comp124562_c0	811	356517873	XP_003527610.1	389	3.22113e-44	PREDICTED: auxin-induced protein 10A5-like [Glycine max]	402767140	NM_001249915.2	69	6.94902e-26	Glycine max uncharacterized LOC100500615 (LOC100500615), mRNA	P33079	286	2.30927e-30	Auxin-induced protein 10A5 OS=Glycine max PE=2 SV=1	PF00157//PF01415	Pou domain - N-terminal to homeobox domain//Interleukin 7/9 family
comp139207_c0	512	225437213	XP_002281696.1	295	1.72697e-30	PREDICTED: auxin-induced protein 22D [Vitis vinifera]	51471875	AY681124.1	57	2.00467e-19	Citrus limon auxin-induced protein 22D mRNA, partial cds	O24543	263	6.8825e-27	Auxin-induced protein 22E OS=Vigna radiata var. radiata GN=AUX22E PE=2 SV=1	PF02309//PF02814	AUX/IAA family//UreE urease accessory protein, N-terminal domain
comp171721_c0	536	225438339	XP_002272614.1	403	1.51603e-47	PREDICTED: auxin-induced protein 6B-like [Vitis vinifera]	356507425	XM_003522420.1	82	2.66595e-33	PREDICTED: Glycine max uncharacterized protein LOC100809305 (LOC100809305), mRNA	P33083	158	6.81719e-13	Auxin-induced protein 6B OS=Glycine max PE=2 SV=1	--	--
comp26266_c0	203	225462524	XP_002265932.1	253	4.52896e-26	PREDICTED: auxin-induced protein 6B-like [Vitis vinifera]	--	--	--	--	--	P32295	155	1.83218e-13	Indole-3-acetic acid-induced protein ARG7 OS=Vigna radiata var. radiata GN=ARG7 PE=2 SV=1	--	--
comp45517_c0	1353	225460670	XP_002266148.1	1132	1.08891e-149	PREDICTED: auxin-induced protein 5NG4 [Vitis vinifera]	356499545	XM_003518552.1	243	2.21283e-122	PREDICTED: Glycine max auxin-induced protein 5NG4-like (LOC100800562), mRNA	Q6J163	471	6.35409e-52	Auxin-induced protein 5NG4 OS=Pinus taeda PE=2 SV=1	PF00892	EamA-like transporter family
comp50897_c0	438	255538804	XP_002510467.1	69	7.17464e-09	Auxin-induced protein 5NG4, putative [Ricinus communis]	--	--	--	--	--	Q6J163	48	1.06636e-06	Auxin-induced protein 5NG4 OS=Pinus taeda PE=2 SV=1	--	--
comp53668_c0	375	255580941	XP_002531289.1	188	1.55901e-15	Auxin-induced protein 22D, putative [Ricinus communis]	--	--	--	--	--	P32294	183	4.74417e-16	Auxin-induced protein 22B OS=Vigna radiata var. radiata GN=AUX22B PE=2 SV=1	PF02309	AUX/IAA family
comp66188_c0	326	356495907	XP_003516812.1	230	4.01896e-21	PREDICTED: auxin-induced protein 5NG4-like [Glycine max]	--	--	--	--	--	--	--	--	--	PF00892	EamA-like transporter family
comp66960_c0	851	255552451	XP_002517269.1	1114	1.62188e-149	Auxin-induced protein 5NG4, putative [Ricinus communis]	224089908	XM_002308826.1	302	2.18631e-155	Populus trichocarpa predicted protein, mRNA	Q6J163	412	3.2498e-45	Auxin-induced protein 5NG4 OS=Pinus taeda PE=2 SV=1	PF03026//PF00892	Influenza C virus M1 protein//EamA-like transporter family
comp73261_c0	430	255538892	XP_002510511.1	340	5.95844e-38	Auxin-induced protein 6B, putative [Ricinus communis]	356531584	XM_003534309.1	73	2.12526e-28	PREDICTED: Glycine max auxin-induced protein 10A5-like (LOC100790866), mRNA	P32295	145	3.11736e-11	Indole-3-acetic acid-induced protein ARG7 OS=Vigna radiata var. radiata GN=ARG7 PE=2 SV=1	--	--
comp77716_c0	945	255538892	XP_002510511.1	547	1.50345e-66	Auxin-induced protein 6B, putative [Ricinus communis]	--	--	--	--	--	P32295	185	7.44509e-16	Indole-3-acetic acid-induced protein ARG7 OS=Vigna radiata var. radiata GN=ARG7 PE=2 SV=1	--	--
comp77855_c0	1661	255581154	XP_002531390.1	1068	1.40701e-138	Auxin-induced protein 5NG4, putative [Ricinus communis]	--	--	--	--	--	Q6J163	401	1.99886e-41	Auxin-induced protein 5NG4 OS=Pinus taeda PE=2 SV=1	PF00892	EamA-like transporter family
comp78572_c0	1100	225432798	XP_002283471.1	396	2.04078e-41	PREDICTED: auxin-induced protein PCNT115 [Vitis vinifera]	--	--	--	--	--	C6TBN2	143	1.23255e-08	Probable aldo-keto reductase 1 OS=Glycine max GN=AKR1 PE=2 SV=1	--	--
comp80797_c0	753	225440165	XP_002283348.1	416	3.60204e-45	PREDICTED: auxin-induced protein 5NG4 isoform 1 [Vitis vinifera]	255552450	XM_002517223.1	137	1.01692e-63	Ricinus communis Auxin-induced protein 5NG4, putative, mRNA	Q6J163	198	2.73611e-16	Auxin-induced protein 5NG4 OS=Pinus taeda PE=2 SV=1	PF05653//PF00892	Magnesium transporter NIPA//EamA-like transporter family
comp85292_c0	1473	225432798	XP_002283471.1	1386	0	PREDICTED: auxin-induced protein PCNT115 [Vitis vinifera]	225451307	XM_002273089.1	166	1.53755e-79	PREDICTED: Vitis vinifera auxin-induced protein PCNT115-like (LOC100258891), mRNA	Q3L181	1196	3.41204e-160	Perakine reductase OS=Rauvolfia serpentina GN=PR PE=1 SV=1	--	--
comp85495_c0	1435	359485108	XP_002267577.2	377	1.22459e-90	PREDICTED: auxin-induced protein 5NG4-like [Vitis vinifera]	--	--	--	--	--	Q6J163	148	6.85264e-09	Auxin-induced protein 5NG4 OS=Pinus taeda PE=2 SV=1	PF06027//PF00892	Eukaryotic protein of unknown function (DUF914)//EamA-like transporter family
comp86170_c1	776	255541222	XP_002511675.1	386	5.11803e-43	Auxin-induced protein X10A, putative [Ricinus communis]	--	--	--	--	--	--	--	--	--	--	--
comp87502_c0	1056	357464091	XP_003602327.1	348	6.31136e-37	Auxin-induced protein 10A5 [Medicago truncatula]	388518966	BT147751.1	128	1.45513e-58	Lotus japonicus clone JCVI-FLLj-12M1 unknown mRNA	P33080	165	7.19937e-13	Auxin-induced protein X10A OS=Glycine max PE=2 SV=1	--	--
comp91897_c0	2459	356524437	XP_003530835.1	320	8.82974e-29	PREDICTED: auxin-induced protein 5NG4-like [Glycine max]	--	--	--	--	--	Q6J163	198	9.59248e-15	Auxin-induced protein 5NG4 OS=Pinus taeda PE=2 SV=1	PF00892	EamA-like transporter family
comp92090_c2	1608	356526627	XP_003531918.1	1605	0	PREDICTED: auxin-induced protein PCNT115-like isoform 1 [Glycine max]	62526572	AY973615.1	397	0	Manihot esculenta aldo/keto reductase AKR mRNA, complete cds	Q7XT99	1513	0	Probable aldo-keto reductase 2 OS=Oryza sativa subsp. japonica GN=Os04g0338000 PE=2 SV=2	--	--
comp92346_c0	1493	356571605	XP_003553967.1	1338	2.03118e-180	PREDICTED: LOW QUALITY PROTEIN: auxin-induced protein PCNT115-like [Glycine max]	225451307	XM_002273089.1	400	0	PREDICTED: Vitis vinifera auxin-induced protein PCNT115-like (LOC100258891), mRNA	C6TBN2	1315	4.22185e-178	Probable aldo-keto reductase 1 OS=Glycine max GN=AKR1 PE=2 SV=1	--	--
comp98177_c0	1547	225427591	XP_002268531.1	1596	0	PREDICTED: auxin-induced protein 5NG4 [Vitis vinifera]	359474721	XM_002268495.2	517	0	PREDICTED: Vitis vinifera auxin-induced protein 5NG4-like (LOC100263130), mRNA	Q6J163	546	4.85032e-62	Auxin-induced protein 5NG4 OS=Pinus taeda PE=2 SV=1	PF00892//PF08449	EamA-like transporter family//UAA transporter family
GH3
comp41777_c0	206	378747659	AFC36443.1	330	5.03496e-35	GH3-1 [Castanea sativa]	--	--	--	--	--	P0C0M2	236	4.63691e-23	Probable indole-3-acetic acid-amido synthetase GH3.2 OS=Oryza sativa subsp. japonica GN=GH3.2 PE=2 SV=1	--	--
comp65539_c0	352	356541719	XP_003539321.1	384	1.01771e-41	PREDICTED: probable indole-3-acetic acid-amido synthetase GH3.1-like isoform 2 [Glycine max]	356541718	XM_003539273.1	103	3.5956e-45	PREDICTED: Glycine max probable indole-3-acetic acid-amido synthetase GH3.1-like, transcript variant 2 (LOC100790923), mRNA	O22190	377	7.32871e-42	Indole-3-acetic acid-amido synthetase GH3.3 OS=Arabidopsis thaliana GN=GH3.3 PE=1 SV=1	--	--
comp85186_c0	2119	255586158	XP_002533739.1	2949	0	Indole-3-acetic acid-amido synthetase GH3.6, putative [Ricinus communis]	224124159	XM_002319224.1	842	0	Populus trichocarpa GH3 family protein (GH3-6), mRNA	Q9LSQ4	2768	0	Indole-3-acetic acid-amido synthetase GH3.6 OS=Arabidopsis thaliana GN=GH3.6 PE=1 SV=1	--	--
Auxin binding protein
comp100222_c0	835	388542361	AFK65604.1	805	1.8055e-105	auxin binding protein 1 [Prunus salicina]	--	--	--	--	--	P33490	723	3.06096e-94	Auxin-binding protein T85 OS=Nicotiana tabacum GN=T85 PE=3 SV=1	PF00190//PF02041	Cupin//Auxin binding protein
comp48946_c0	953	18201940	O04011.1	806	1.18965e-104	RecName: Full=Auxin-binding protein ABP20; Flags: Precursor	--	--	--	--	--	O04011	806	8.03505e-106	Auxin-binding protein ABP20 OS=Prunus persica GN=ABP20 PE=2 SV=1	PF00190//PF03079	Cupin//ARD/ARD' family
BIG
comp89457_c0	15722	359488327	XP_003633742.1	178	1.33947e-09	PREDICTED: LOW QUALITY PROTEIN: auxin transport protein BIG-like [Vitis vinifera]	255569955	XM_002525895.1	4555	0	Ricinus communis ubiquitin-protein ligase, putative, mRNA	Q9SRU2	16625	0	Auxin transport protein BIG OS=Arabidopsis thaliana GN=BIG PE=1 SV=2	PF00569//PF02207	Zinc finger, ZZ type//Putative zinc finger in N-recognin (UBR box)
comp61963_c0	241	359488327	XP_003633742.1	72	6.43849e-09	PREDICTED: LOW QUALITY PROTEIN: auxin transport protein BIG-like [Vitis vinifera]	--	--	--	--	--	--	--	--	--	--	--
TIR
comp97002_c0	786	13249030	AAK16647.1	339	2.12374e-33	F-box containing protein TIR1 [Populus tremula x Populus tremuloides]	--	--	--	--	--	Q9LTX2	275	6.86565e-26	Transport inhibitor response 1-like protein OS=Arabidopsis thaliana GN=At5g49980 PE=1 SV=1	--	--
