# Supplementary material for: Analysis of transcriptome in hickory (Carya cathayensis), and uncover the dynamics in the hormonal signaling pathway during graft process
Source: BMC Genomics. 2016 Nov 17;17:935. doi: 10.1186/s12864-016-3182-4 (PMC5114764; doi:10.1186/s12864-016-3182-4)
Supplement: Additional file 11: — The primer sequences of ten selected genes. (XLSX 10 kb) [file 12864_2016_3182_MOESM11_ESM.xlsx]

## Sheet: Sheet1
Table S9 The primer sequences of ten selected genes
Unigene	RTU	RTL
comp87897_c0	TCATCTCCACCAACGACCCT	CACCACGACCTGCACCATAA
comp42647_c0	AAGATATTCAGTCCCGAGCAG	GCAAAGTGGCTACGGAGAA
comp91337_c0	AGTAGCACAGCAAGCACCAA	ACAGAAGCCGAAAGGAGAAG
comp92124_c1	TCACCGACCGAAGTAACAAG	GCCATAATAGCTCCCTCTGC
comp63651_c0	CGAGAACGTCTTGGCTCGTA	CGTAGTTTGGCCCTCTTTGA
comp89423_c1	GGTGTTTCTGCGTTGCTCTG	CTGTGGCTTTGGCTTTGATC
comp92251_c0	ATGAGCGTAGCGTCTGTAGG	TTCAATGAGGACGAAACTGG
comp87723_c0	AACTCATCAGAGGCAGGGAT	TGAAAGGAAAGACGGGTATG
comp81435_c0	TGCTCCTTTCGGGTTTCTTT	TGGTGACTGGATGCTGGTTG
comp84077_c0	TGCGTTTGGAGCATGATTAC	CTTCGCACCAGACACCACTA
comp41777_c0	CTTGCATGCCAAACATGTG	GTAGAAACCGGTGACTTGG
comp65539_c0	GAGTTGCGGACAACTCAATC	GGCATGGCGTTTTTGGTTG
comp78572_c0	CGCAACAAAGAACTCCATG	TGACAACATTGGTTCCTTG
comp45517_c0	CACAAGACGCTATAGAGG	GCTGCTTGCAGTCTACAG
comp81435_c0	CCTTCGAAGCAATAACTTC	GAAGAATTGATATCTCTGTC
comp66960_c0	CATAGCCATGATTTCTCTG	CGTAGTATAAGTTCTGATC
comp77716_c0	CAGAGCTGACTTGTTATAG	TGTGTCGAGGTCCGAATC
comp84382_c0	GCTGGTATCAATGCAAAG	GATTTGATGGCTTGTGTG
comp113371_c0	CAAATCCGCTGTGTAGAG	TTGACACTGATGAACATGG
comp202598_c0	GCATTCAGTAGCAAGGAG	CACAGAATGGTTTCATTC
